# Supplementary material for: Temporal changes of spinal microglia in murine models of neuropathic pain: a scoping review
Source: Front Immunol. 2024 Dec 6;15:1460072. doi: 10.3389/fimmu.2024.1460072 (PMC11671780; doi:10.3389/fimmu.2024.1460072)
Supplement: Supplementary file 2 [file SupplementaryDataSheet1.xlsx]

## Sheet: Master Sheet
Covidence #	Study ID	Title	Reviewer Name	Title	Year of Publication	Country in which the study conducted	Journal of Publication	Mice Strain	Sex of mice	Age of mice	Total Sample size	Sample size in each group	What statistical test did they choose?	Pain model used	Specific Pain Model Used	Type of Pain	Duration of pain (in days)	Section of spinal cord assessed	Type of spinal cord section	Microglia marker	Intervention 1 Used	Intervention 2 Used	Changes in male mice:	Post Injury Change in microglia	Post Injury Time point of change (days)	Post Injury Change in pain behaviour	Post Injury Region of spinal cord	Post intervention 1 Change in microglia	Post intervention 1 Time point of change (days)	Post intervention 1 Change in pain behaviour	Post intervention 1 Region of spinal cord	Post intervention 2 Change in microglia	Post intervention 2 Time point of change (days)	Post intervention 2 Change in pain behaviour	Post intervention 2 Region of spinal cord	Changes in female mice:	Post injury Change in microglia	Post injury Time point of change (days)	Post injury Change in pain behaviour	Post injury Region of spinal cord	Post intervention 1 Change in microglia	Post intervention 1 Time point of change (days)	Post intervention 1 Change in pain behaviour	Post intervention 1 Region of spinal cord	Post intervention 2 Change in microglia	Post intervention 2 Time point of change (days)	Post intervention 2 Change in pain behaviour	Post intervention 2 Region of spinal cord	Changes in mice (unspecified sex):
4163	Zychowska 2016	Microglial inhibition influences XCL1/XCR1 expression and causes analgesic effects in a mouse model of diabetic neuropathy	Consensus	Microglial Inhibition Influences XCL1/XCR1 Expression and Causes Analgesic Effects in a Mouse Model of Diabetic Neuropathy	2016	Other: Poland	Anesthesiology	Other: Albino Swiss	Male			6	ANOVA + post-hoc test	Diabetes Neuropathic Pain Model	STZ	Chronic		Lumbar		Iba-1	minocycline hydrochloride			increase	7, 14	increased mechanical allodynia		decrease	7, 14	suppressed mechanical allodynia
4139	Zhu 2014	Ligustilide inhibits microglia-mediated proinflammatory cytokines production and inflammatory pain	Consensus	Ligustilide inhibits microglia-mediated proinflammatory cytokines production and inflammatory pain	2014	China	Brain Research Bulletin	Other: CD1	Male	Young Adult (1-4 months)			T-Test	Inflammatory Pain Model	CFA	Acute		Lumbar	coronal	Iba-1	Ligustilide			increase	5	increased mechanical allodynia		decrease	5	suppressed mechanical allodynia
4126	Zhu 2019	Overexpression of mir138 ameliorates spared sciatic nerve injury-induced neuropathic pain through the anti-inflammatory response in mice	Consensus	Overexpression Of miR138 Ameliorates Spared Sciatic Nerve Injury-Induced Neuropathic Pain Through The Anti-Inflammatory Response In Mice	2019	China	Journal of Pain Research	C57BL/6	Male			10	ANOVA + post-hoc test	Sciatic Nerve Injury Neuropathic Pain Model	SNI	Chronic		Lumbar			miR138			increase	14	increased mechanical threshold	dorsal horn	normalise	14	suppressed mechanical threshold	dorsal horn
4115	Zhou 2020	Wnt/Œ≤-catenin signaling regulates brain-derived neurotrophic factor release from spinal microglia to mediate HIV1 gp120-induced neuropathic pain	Consensus	Wnt/b-catenin signaling regulates brain-derived neurotrophic factor release from spinal microglia to mediate HIV1 gp120-induced neuropathic pain	2020	China	Molecular Pain	Other: ICR	Unspecified	Young Adult (1-4 months)		3	T-Test	Human immunodeficiency virus ‚àí1 (HIV)- therapy-induced Neuropathic Pain Model	HIV1 gp120-induced neuropathic pain	Chronic		Lumbar			Minocycline
4105	Zhou 2019	Microglia Are Indispensable for Synaptic Plasticity in the Spinal Dorsal Horn and Chronic Pain	Consensus	Microglia Are Indispensable for Synaptic Plasticity in the Spinal Dorsal Horn and Chronic Pain	2019	China	Cell Reports	C57BL/6	Male	Young Adult (1-4 months)		3	T-Test	Other: Electrical stimulation-induced chronic pain model		Chronic		Lumbar		Iba-1				increase	7	increased mechanical allodynia	dorsal horn
4092	Zhou 2022	lncRNA MEG3 restrained the M1 polarization of microglia in acute spinal cord injury through the HuR/A20/NF-Œ∫B axis	Consensus	lncRNA MEG3 restrained the M1 polarization of microglia in acute spinal cord injury through the HuR/A20/NF-Œ∫B axis	2021	China	Brain Pathology	C57BL/6	Male		20			Spinal Cord Injury		Acute					lncRNA MEG3					increased locomotor dysfunction		non-inflammatory microglia increase		decreased locomotor dysfunction
4089	Zhou 2021	Short-chain fatty acids contribute to neuropathic pain via regulating microglia activation and polarization	Consensus	Short-chain fatty acids contribute to neuropathic pain via regulating microglia activation and polarization	2021	China	Molecular Pain	C57BL/6	Male	Young Adult (1-4 months)		4	ANOVA + post-hoc test	Sciatic Nerve Injury Neuropathic Pain Model	CCI	Chronic		Lumbar			ABX	ABX + SCFA		increase	21	increased mechanical allodynia		normalise	21	suppressed mechanical allodynia		unchanged	21	unchanged
4048	Zhao 2019	TMEM16F inhibition limits pain-associated behavior and improves motor function by promoting microglia M2 polarization in mice	Consensus	TMEM16F inhibition limits pain-associated behavior and improves motor function by promoting microglia M2 polarization in mice	2019	China	Biochemical and Biophysical Research Communications	C57BL/6	Male			4	ANOVA + post-hoc test	Spinal Cord Injury	Spinal Cord Contusion Injury	Acute	3	Thoracic		Iba-1	TMEM16F KO			increased	3	increased mechanical allodynia	lesion site	decreased		suppressed mechanical allodynia	lesion site
4040	Zhang 2021	LncRNA embryonic stem cells expressed 1 (Lncenc1) is identified as a novel regulator in neuropathic pain by interacting with EZH2 and downregulating the expression of Bai1 in mouse microglia	Consensus	LncRNA embryonic stem cells expressed 1 (Lncenc1) is identified as a novel regulator in neuropathic pain by interacting with EZH2 and downregulating the expression of Bai1 in mouse microglia	2021	China	Experimental Cell Research	C57BL/6	Male	Young Adult (1-4 months)	27	9	ANOVA + post-hoc test	Sciatic Nerve Injury Neuropathic Pain Model	partial sciatic nerve ligation (pSNL)	Chronic				Other: OX-42	Lncenc1 siRNA			increase	15	increased mechanical allodynia	dorsal horn	decrease	15	suppressed mechanical allodynia	dorsal horn
4037	Zhang 2023	Tetrandrine attenuates SNI-induced mechanical allodynia by inhibiting spinal CKLF1	Consensus	Tetrandrine attenuates SNI-induced mechanical allodynia by inhibiting spinal CKLF1	2023	China	Neuropharmacology	C57BL/6	Male	Young Adult (1-4 months)		3	T-Test	Sciatic Nerve Injury Neuropathic Pain Model	SNI	Chronic		Lumbar		Iba-1	Tetrandrine (TET)			increase	14	increased mechanical allodynia		decrease	14	suppressed mechanical allodynia
4009	Zhang 2021	Low concentration of Bupivacaine ameliorates painful diabetic neuropathy by mediating miR-23a/PDE4B axis in microglia	Consensus	Low concentration of Bupivacaine ameliorates painful diabetic neuropathy by mediating miR-23a/PDE4B axis in microglia	2021	China	European Journal of Pharmacology	C57BL/6	Male	Young Adult (1-4 months)			ANOVA + post-hoc test	Diabetes Neuropathic Pain Model	STZ	Chronic				Other: CD11b/c, Iba-1	Bupivacaine			increase		increased mechanical allodynia		decrease		suppressed mechanical allodynia
3997	Zhang 2016	SOCS1 regulates neuropathic pain by inhibiting neuronal sensitization and glial activation in mouse spinal cord	Consensus	SOCS1 regulates neuropathic pain by inhibiting neuronal sensitization and glial activation in mouse spinal cord	2016	China	Brain Research Bulletin	Other: Kunming mice	Male	Young Adult (1-4 months)			ANOVA + post-hoc test	Sciatic Nerve Injury Neuropathic Pain Model	CCI	Chronic		Lumbar		Iba-1	lenti-SOCS1			increase	9	increased mechanical allodynia		decrease	9	suppressed mechanical allodynia
3994	Zhang 2016	Widespread pain sensitization after partial infraorbital nerve transection in MRL/MPJ mice	Consensus	Widespread pain sensitization after partial infraorbital nerve transection in MRL/MPJ mice	2016	China	Pain	Other: MRL/MPJ	Male	Young Adult (1-4 months)		5	ANOVA + post-hoc test	Orofacial Pain Model	partial infraorbital nerve transection (p-IONX)	Chronic		Thoracic; Lumbar	coronal	Iba-1	Minocycline			increase	7	increased mechanical allodynia	ipsilateral dorsal horn	decrease	7	suppressed mechanical allodynia	ipsilateral dorsal horn
3990	Zhang 2022	Spinal microglia-derived TNF promotes the astrocytic JNK/CXCL1 pathway activation in a mouse model of burn pain	Consensus	Spinal microglia-derived TNF promotes the astrocytic JNK/CXCL1 pathway activation in a mouse model of burn pain	2022	China	Brain, Behavior, and Immunity	C57BL/6	Male & Female	Young Adult (1-4 months)		5	ANOVA + post-hoc test	Other: Burn injury-induced pain (BIP)	Second-degree burn injury	Chronic		Lumbar		Iba-1	Minocycline
3985	Zhang 2016	Aldose Reductase Regulates Microglia/Macrophages Polarization Through the cAMP Response Element-Binding Protein After Spinal Cord Injury in Mice	Consensus	Aldose Reductase Regulates Microglia/Macrophages Polarization Through the cAMP Response Element-Binding Protein After Spinal Cord Injury in Mice	2016	China	Molecular Neurobiology	C57BL/6	Unspecified		53		T-Test	Spinal Cord Injury		Chronic			sagittal; transverse	Other: Iba-1, iNOS, Arg-1	AR KO
3953	Zhang 2007	Expression of CCR2 in both resident and bone marrow-derived microglia plays a critical role in neuropathic pain	Consensus	Expression of CCR2 in Both Resident and Bone Marrow-Derived Microglia Plays a Critical Role in Neuropathic Pain	2007	Canada	The Journal of Neuroscience	C57BL/6	Male	Young Adult (1-4 months)		4	T-Test	Sciatic Nerve Injury Neuropathic Pain Model	Partial sciatic nerve ligation (pSNL)	Chronic		Lumbar		Iba-1	CCR2 KO	CCR2KO chimeric		increase	14	increased mechanical allodynia	ipsilateral	decrease	14	suppressed mechanical allodynia	ipsilateral	no change	14	unchanged	ipsilateral
3942	Zhang 2019	Antinociceptive effect of isoorientin against neuropathic pain induced by the chronic constriction injury of the sciatic nerve in mice	Consensus	Antinociceptive effect of isoorientin against neuropathic pain induced by the chronic constriction injury of the sciatic nerve in mice	2019	China	International Immunopharmacoloy	Other: ICR	Male	Young Adult (1-4 months)		6	ANOVA + post-hoc test	Sciatic Nerve Injury Neuropathic Pain Model	CCI	Chronic		Lumbar		Iba-1	Isoorientin			increase	14	increased mechanical allodynia		decrease	14	suppressed mechanical allodynia
3938		Selective activation of microglia in spinal cord but not higher cortical regions following nerve injury in adult mouse	Consensus	Selective activation of microglia in spinal cord but not higher cortical regions following nerve injury in adult mouse	2008	Canada	Molecular Pain	Other: C57BL/6, BALB/c	Unspecified	Young Adult (1-4 months)			T-Test	Sciatic Nerve Injury Neuropathic Pain Model	common peroneal nerve (CPN) ligation	Chronic		Lumbar		CX3CR1-GFP mice
3923	Zha 2021	Bu Shen Yi Sui Capsule Alleviates Neuroinflammation and Demyelination by Promoting Microglia toward M2 Polarization, Which Correlates with Changes in miR-124 and miR-155 in Experimental Autoimmune Encephalomyelitis	Consensus	Bu Shen Yi Sui Capsule Alleviates Neuroinflammation and Demyelination by Promoting Microglia toward M2 Polarization, Which Correlates with Changes in miR-124 and miR-155 in Experimental Autoimmune Encephalomyelitis	2021	China	Oxidative Medicine and Cellular Longevity	C57BL/6	Female	Young Adult (1-4 months)			Kruskal-Wallis ANOVA + post-hoc test	Other: Multiple Sclerosis Model	experimental autoimmune encephalomyelitis (EAE) by MOG35-55 and CFA			Lumbar			Bu Shen Yi Sui (BSYS)																increase	40			non-inflammatory microglia increase	40	suppressed EAE clinical severity
3922	Zeng 2018	<i>Snx27</i> Deletion Promotes Recovery From Spinal Cord Injury by Neuroprotection and Reduces Macrophage/Microglia Proliferation	Consensus	Snx27 Deletion Promotes Recovery From Spinal Cord Injury by Neuroprotection and Reduces Macrophage/Microglia Proliferation	2018	China	Frontiers in Neurology	C57BL/6	Female	Young Adult (1-4 months)		4	ANOVA + post-hoc test	Spinal Cord Injury		Chronic		Thoracic		Iba-1	SNX27 haploinsufficiency																increase	7	increased locomotor dysfunction		decrease	7	decreased locomotor dysfunction
3914	Zajaczkowska 2018	Involvement of microglial cells in the antinociceptive effects of metamizol in a mouse model of neuropathic pain	Consensus	Involvement of microglial cells in the antinociceptive effects of metamizol in a mouse model of neuropathic pain	2018	Other: Poland	Pharmacology, Biochemistry and Behavior	Other: CD1	Male	Young Adult (1-4 months)		7	ANOVA + post-hoc test	Sciatic Nerve Injury Neuropathic Pain Model	CCI	Chronic		Lumbar		Iba-1	Metamizol			increase	7	increased mechanical allodynia		decrease	7	suppressed mechanical allodynia
3913	ZajƒÖczkowska 2023	Mirogabalin Decreases Pain-like Behaviors by Inhibiting the Microglial/Macrophage Activation, p38MAPK Signaling, and Pronociceptive CCL2 and CCL5 Release in a Mouse Model of Neuropathic Pain	Consensus	Mirogabalin Decreases Pain-like Behaviors by Inhibiting the Microglial/Macrophage Activation, p38MAPK Signaling, and Pronociceptive CCL2 and CCL5 Release in a Mouse Model of Neuropathic Pain	2023	Other: Poland	Pharmaceuticals	Other: CD1	Male	Young Adult (1-4 months)		8	ANOVA + post-hoc test	Sciatic Nerve Injury Neuropathic Pain Model	CCI	Chronic		Lumbar		Iba-1	Mirogabalin			increase	7	increased mechanical allodynia	ipsilateral	decrease	7	suppressed mechanical allodynia	ipsilateral
3902	Yuan 2015	Neuroprotective effects of nitidine against traumatic CNS injury via inhibiting microglia activation	Consensus	Neuroprotective effects of nitidine against traumatic CNS injury via inhibiting microglia activation	2015	China	Brain, Behavior, and Immunity	C57BL/6	Male & Female	Young Adult (1-4 months)		5	ANOVA + post-hoc test	Spinal Cord Injury		Chronic		Thoracic		Iba-1	Nitidine
3884	Yu 2022	M1-type microglia can induce astrocytes to deposit chondroitin sulfate proteoglycan after spinal cord injury	Consensus	M1-type microglia can induce astrocytes to deposit chondroitin sulfate proteoglycan after spinal cord injury	2021	China	Neural Regeneration Research	C57BL/6	Female	Young Adult (1-4 months)	50		ANOVA + post-hoc test	Spinal Cord Injury		Chronic		Thoracic	sagittal	Other: CX3CR1																	inflammatory microglia increase	3
3880	Yu 2021	Role of MK2 signaling pathway mediating microglia/macrophages polarization in chronic compression injury of cervical spinal cord	Consensus	Role of MK2 signaling pathway mediating microglia/macrophages polarization in chronic compression injury of cervical spinal cord	2021	China	Annals of Palliative Medicine	Other: ICR	Unspecified	Young Adult (1-4 months)		3	ANOVA + post-hoc test	Spinal Cord Injury	twy/twy mice	Chronic		Cervical		Other: iNOS, Arg-1	MK2 inhibitor (PF-3644022)
3862	Yoshikawa 2022	Comparing effects of microgravity and amyotrophic lateral sclerosis in the mouse ventral lumbar spinal cord	Consensus	Comparing effects of microgravity and amyotrophic lateral sclerosis in the mouse ventral lumbar spinal cord	2022	Other: Japan	Molecular and Cellular Neuroscience	C57BL/6	Male	Young Adult (1-4 months)	12			Other: Amyotrophic lateral sclerosis (ALS) Model	SOD1 G93A mice			Lumbar						inflammatory microglia increase	30		ventral
3853	Yip 2019	Docosahexaenoic acid reduces microglia phagocytic activity via miR-124 and induces neuroprotection in rodent models of spinal cord contusion injury	Consensus	Docosahexaenoic acid reduces microglia phagocytic activity via miR-124 and induces neuroprotection in rodent models of spinal cord contusion injury	2019	UK	Human Molecular Genetics	C57BL/6	Female	Young Adult (1-4 months)			ANOVA + post-hoc test	Spinal Cord Injury				Thoracic	transverse	Other: Iba1, P2Y12	Docosahexaenoic acid (DHA)	miR-124 Inhibitor																7		dorsal lesion centre	phagocytic microglia increase	7	suppressed neurological symptoms	dorsal lesion centre	phagocytic microglia decrease	7	compromised neurological recovery	dorsal lesion centre
3849	Yin 2010	Centrally Administered Pertussis Toxin Inhibits Microglia Migration to the Spinal Cord and Prevents Dissemination of Disease in an EAE Mouse Model	Consensus	Centrally Administered Pertussis Toxin Inhibits Microglia Migration to the Spinal Cord and Prevents Dissemination of Disease in an EAE Mouse Model	2010	United States	PLoS ON	C57BL/6	Female	Young Adult (1-4 months)			ANOVA + post-hoc test	Other: Multiple Sclerosis Model	experimental autoimmune encephalomyelitis (EAE) by MOG35‚Äì55 and CFA				coronal	Iba-1	Pertussis toxin (PTx)																increase	7			decrease	7	suppressed EAE clinical symptoms
3825	Yao 2016	Dynamics of spinal microglia repopulation following an acute depletion	Consensus	Dynamics of spinal microglia repopulation following an acute depletion	2016	Canada	Scientific Reports	C57BL/6	Male	Young Adult (1-4 months)		3	ANOVA + post-hoc test	Sciatic Nerve Injury Neuropathic Pain Model	pSNL	Chronic		Lumbar	transverse	Iba-1	Mac-1-saporin	CR2 KO + Mac-1-saporin		increase	3	increased mechanical allodynia		unchanged	3	unchanged		unchanged	5
3819	Yao 2014	Programmed Death 1 Deficiency Induces the Polarization of Macrophages/Microglia to the M1 Phenotype After Spinal Cord Injury in Mice	Consensus	Programmed Death 1 Deficiency Induces the Polarization of Macrophages/Microglia to the M1 Phenotype After Spinal Cord Injury in Mice	2014	China	Neurotherapeutics	C57BL/6	Male			8	ANOVA + post-hoc test	Spinal Cord Injury		Chronic					PD-1 KO							inflammatory microglia increase	14	increased locomotor dysfunction
3789	Yang 2015	Effects of dextromethorphan and oxycodone on treatment of neuropathic pain in mice	Consensus	Effects of dextromethorphan and oxycodone on treatment of neuropathic pain in mice	2015	Other: Republic of China (ROC)	Journal of Biomedical Science	C57BL/6	Male	Young Adult (1-4 months)	123	5	ANOVA + post-hoc test	Other: Peripheral Nerve Injury Model	L5 Spinal nerve ligation (SNL)	Chronic		Lumbar	transverse	Iba-1	DM10	Oxycodone		increase	14	increased mechanical allodynia	ipsilateral dorsal horn	unchanged	14	unchanged	ipsilateral dorsal horn	decrease	14	suppressed mechanical allodynia	ipsilateral dorsal horn
3788	Yang 2020	Effects of Hericium erinaceus Mycelium Extracts on the Functional Activity of Purinoceptors and Neuropathic Pain in Mice with L5 Spinal Nerve Ligation	Consensus	Effects of Hericium erinaceus Mycelium Extracts on the Functional Activity of Purinoceptors and Neuropathic Pain in Mice with L5 Spinal Nerve Ligation	2020	Other: Taiwan	Evidence-Based Complementary and Alternative Medicine	C57BL/6	Male	Young Adult (1-4 months)			T-Test	Other: Peripheral Nerve Injury Model	L5 Spinal Nerve Ligation (SNL)	Chronic		Lumbar		Iba-1	Hericium erinaceus mycelium crude extract (HE-CE)			increase	13	increased mechanical allodynia	ipsilateral dorsal horn	normalise	13	suppressed mechanical allodynia	ipsilateral dorsal horn
3783	Yang 2021	Total flavonoids of astragalus attenuates experimental autoimmune encephalomyelitis by suppressing the activation and inflammatory responses of microglia via JNK/AKT/NFŒ∫B signaling pathway	Consensus	Total flavonoids of astragalus attenuates experimental autoimmune encephalomyelitis by suppressing the activation and inflammatory responses of microglia via JNK/AKT/NFŒ∫B signaling pathway	2021	China	Phytomedicine	C57BL/6	Female	Young Adult (1-4 months)		6	ANOVA + post-hoc test	Other: Multiple Sclerosis Model	experimental autoimmune encephalomyelitis (EAE)by MOG35‚Äì55					Iba-1	total flavonoids of Astragalus (TFA)	methylprednisolone (MPD)															increase	21			decrease	21	suppressed EAE symptoms		decrease	21	suppressed EAE symptoms
3746	Yaguchi 2008	Functional recovery after spinal cord injury in mice through activation of microglia and dendritic cells after IL-12 administration	Consensus	Functional Recovery After Spinal Cord Injury in Mice Through Activation of Microglia and Dendritic Cells After IL-12 Administration	2008	Other: Japan	Journal of Neuroscience Research	Other: BALB/c	Female	Young Adult (1-4 months)		3	T-Test	Spinal Cord Injury	Overhemisection model	Chronic		Thoracic	sagittal	CD11b	mrIL-12																				increase	7	increased locomotor recovery	lesion site
3731	Xu 2018	Ecto-5‚Ä≤-nucleotidase (CD73) attenuates inflammation after spinal cord injury by promoting macrophages/microglia M2 polarization in mice	Consensus	Ecto-5‚Ä≤-nucleotidase (CD73) attenuates inflammation after spinal cord injury by promoting macrophages/microglia M2 polarization in mice	2018	China	Journal of Neuroinflammation	C57BL/6	Male					Spinal Cord Injury		Chronic		Thoracic	transverse		CD73 KO			increase	3	increased motor dysfunction		inflammatory microglia increase and non inflammatory decrease	3	increased motor dysfunction
3704	Xu 2021	Bioinformatics analysis identifies CSF1R as an essential gene mediating Neuropathic pain - Experimental research	Consensus	Bioinformatics analysis identifies CSF1R as an essential gene mediating Neuropathic pain - Experimental research	2021	China	International Journal of Surgery	C57BL/6	Unspecified	Young Adult (1-4 months)		3	T-Test	Sciatic Nerve Injury Neuropathic Pain Model	SNI	Chronic		Lumbar		Iba-1	PLX3397
3701	Xu 2023	FHL2 regulates microglia M1/M2 polarization after spinal cord injury via PARP14-depended STAT1/6 pathway	Consensus	FHL2 regulates microglia M1/M2 polarization after spinal cord injury via PARP14-depended STAT1/6 pathway	2023	China	International Immunopharmacology	C57BL/6	Male & Female	Young Adult (1-4 months)		6	ANOVA + post-hoc test	Spinal Cord Injury		Chronic					LV-shNC	LV-shFHL2
3700	Xu 2023	Poly(ADP-ribose) polymerase family member 14 promotes functional recovery after spinal cord injury through regulating microglia M1/M2 polarization via STAT1/6 pathway	Consensus	Poly(ADP-ribose) polymerase family member 14 promotes functional recovery after spinal cord injury through regulating microglia M1/M2 polarization via STAT1/6 pathway	2022	China	Neural Regeneration Research	C57BL/6	Female	Young Adult (1-4 months)	176	6	ANOVA + post-hoc test	Spinal Cord Injury		Chronic		Thoracic		Iba-1	Lv-shPARP14																increase	7	increased locomotor dysfunction	ventral horn	inflammatory microglia increase	7	enhanced locomotor dysfunction	ventral horn
3682	Xie 2023	Apigenin Alleviates Allodynia and Hyperalgesia in a Mouse Model of Chemotherapy-Induced Peripheral Neuropathy via Regulating Microglia Activation and Polarization	Consensus	Apigenin Alleviates Allodynia and Hyperalgesia in a Mouse Model of Chemotherapy-Induced Peripheral Neuropathy via Regulating Microglia Activation and Polarization	2023	China	Journal of Integrative Neuroscience	Other: CD1	Male	Young Adult (1-4 months)		6	ANOVA + post-hoc test	Chemotherapy induced Neuropathic Pain Model	Paclitaxel induced CIPN	Chronic				CD11b	Apigenin			increase		increased nociceptive behaviour		decrease		suppressed nociceptive behaviour
3670	Xiao 2010	Genetic Ablation of Steroid Receptor Coactivator-3 Promotes PPAR-Œ≤-Mediated Alternative Activation of Microglia in Experimental Autoimmune Encephalomyelitis	Consensus	Genetic ablation of steroid receptor coactivator-3 promotes PPAR-Œ≤-mediated alternative activation of microglia in experimental autoimmune encephalomyelitis	2010	China	Glia	C57BL/6	Unspecified	Young Adult (1-4 months)		3	ANOVA + post-hoc test	Other: Multiple Sclerosis Model	experimental autoimmune encephalomyelitis (EAE) by MOG35‚Äì55 and CFA					CD11b	SRC-3 KO
3654	Xia 2022	Continual Deletion of Spinal Microglia Reforms Astrocyte Scar Favoring Axonal Regeneration	Consensus	Continual Deletion of Spinal Microglia Reforms Astrocyte Scar Favoring Axonal Regeneration	2022	China	Frontiers in Pharmacology	C57BL/6	Unspecified	Young Adult (1-4 months)		5	ANOVA + post-hoc test	Spinal Cord Injury		Chronic				Iba-1	PLX3397
3636	Wu 2013	Targeting estrogen receptor Œ≤ in microglia and T cells to treat experimental autoimmune encephalomyelitis	Consensus	Targeting estrogen receptor Œ≤ in microglia and T cells to treat experimental autoimmune encephalomyelitis	2013	United States	Proceedings of the National Academy of Sciences of the United States of America	Other: SJL/J	Female	Young Adult (1-4 months)	35		ANOVA + post-hoc test	Other: Multiple Sclerosis Model	experimental autoimmune encephalomyelitis (EAE)			Lumbar		Iba-1	Proteolipid protein (PLP)	Proteolipid protein (PLP) + LY3201																			increase	36	increased death rate		decrease	36	decreased EAE progression
3620	Wu 2016	Cell cycle inhibition limits development and maintenance of neuropathic pain following spinal cord injury	Consensus	Cell cycle inhibition limits development and maintenance of neuropathic pain following spinal cord injury	2016	United States	Pain	C57BL/6	Male	Young Adult (1-4 months)		4	ANOVA + post-hoc test	Spinal Cord Injury	Spinal cord contusion	Chronic		Lumbar	coronal	Iba-1	Flavopiridol			increase	49	increased mechanical allodynia	lesion site	decrease	49	suppressed mechanical allodynia	lesion site
3597	Wlaschin 2018	Dual leucine zipper Kinase is required for mechanical allodynia and microgliosis after nerve injury	Consensus	Dual leucine zipper kinase is required for mechanical allodynia and microgliosis after nerve injury	2018	United States	eLife	C57BL/6	Male & Female			5	T-Test	Sciatic Nerve Injury Neuropathic Pain Model	SNI	Chronic				Iba-1	DLK cKO
3584	Wilkerson 2020	Peripheral versus central mechanisms of the cannabinoid type 2 receptor agonist AM1710 in a mouse model of neuropathic pain	Consensus	Peripheral versus central mechanisms of the cannabinoid type 2 receptor agonist AM1710 in a mouse model of neuropathic pain	2020	United States	Brain and Behavior	Other: CD1	Male	Young Adult (1-4 months)	173	3	ANOVA + post-hoc test	Sciatic Nerve Injury Neuropathic Pain Model	CCI	Chronic				Iba-1	CB1R KO	AM1710		increase	12	increased mechanical allodynia	ipsilateral dorsal horn	no change	12	unchanged	ipsilateral dorsal horn	no change	12	unchanged	ipsilateral dorsal horn
3493	Wang 2020	Pellino1 Contributes to Morphine Tolerance by Microglia Activation via MAPK Signaling in the Spinal Cord of Mice	Consensus	Pellino1 Contributes to Morphine Tolerance by Microglia Activation via MAPK Signaling in the Spinal Cord of Mice	2020	China	Cellular and Molecular Neurobiology	Other: Keunming	Male			5	ANOVA + post-hoc test	Other: morphine tolerance				Lumbar		Iba-1	Morphine + shScr	Morphine + shPeli1		increase	8	increased mechanical allodynia	dorsal horn	no change	8	unchanged	dorsal horn	decrease	8	suppressed mechanical allodynia	dorsal horn
3491	Wang 2020	Butylphthalide has an Anti-Inflammatory Role in Spinal Cord Injury by Promoting Macrophage/Microglia M2 Polarization <i>via</i> p38 Phosphorylation	Consensus	Butylphthalide has an Anti-Inflammatory Role in Spinal Cord Injury by Promoting Macrophage/ Microglia M2 Polarization via p38 Phosphorylation	2020	China	Spine	C57BL/6	Male	Young Adult (1-4 months)			ANOVA + post-hoc test	Spinal Cord Injury		Chronic		Thoracic		Other: iNOS, Arginine-1	Butylphthalide (3-n-butylphthalide or NBP)			increase	3			non-inflammatory microglia increase	3
3363	Vacca 2014	Higher pain perception and lack of recovery from neuropathic pain in females: A behavioural, immunohistochemical, and proteomic investigation on sex-related differences in mice	Consensus	Higher pain perception and lack of recovery from neuropathic pain in females: A behavioural, immunohistochemical, and proteomic investigation on sex-related differences in mice	2014	Other: Italy	Pain	Other: CD1	Male & Female	Young Adult (1-4 months)		3	T-Test	Sciatic Nerve Injury Neuropathic Pain Model	CCI	Chronic		Lumbar		CD11b				increase	7	increased mechanical allodynia	ipsilateral dorsal horn										no change	7	increased mechanical allodynia	ipsilateral dorsal horn
3349	Umebayashi 2014	Blockade of Gap Junction Hemichannel Protects Secondary Spinal Cord Injury from Activated Microglia-Mediated Glutamate Exitoneurotoxicity	Consensus	Blockade of Gap Junction Hemichannel Protects Secondary Spinal Cord Injury from Activated Microglia-Mediated Glutamate Exitoneurotoxicity	2014	Other: Japan	Journal of Neurotrauma	C57BL/6	Female	Young Adult (1-4 months)	30		T-Test	Spinal Cord Injury		Chronic		Thoracic		Other: CD68	INI-0602																increase	28	increased motor dysfunction	dorsal horn	decrease	28	decreased motor dysfunction	dorsal horn
3348	Ulmann 2008	Up-Regulation of P2X<sub>4</sub> Receptors in Spinal Microglia after Peripheral Nerve Injury Mediates BDNF Release and Neuropathic Pain	Consensus	Up-Regulation of P2X4 Receptors in Spinal Microglia after Peripheral Nerve Injury Mediates BDNF Release and Neuropathic Pain	2008	Other: Switzerland	The Journal of Neuroscience	C57BL/6	Male	Young Adult (1-4 months)				Sciatic Nerve Injury Neuropathic Pain Model	pSNL	Chronic				CX3CR1-GFP mice	P2X4 KO			increase	10	increased mechanical allodynia	ipsilateral dorsal horn		10	suppressed mechanical allodynia
3343	Ueda 2018	Involvement of lysophosphatidic acid-induced astrocyte activation underlying the maintenance of partial sciatic nerve injury-induced neuropathic pain	Consensus	Involvement of lysophosphatidic acid‚Äìinduced astrocyte activation underlying the maintenance of partial sciatic nerve injury‚Äìinduced neuropathic pain	2018	Other: Japan	Pain	C57BL/6	Male	Young Adult (1-4 months)	179			Sciatic Nerve Injury Neuropathic Pain Model	pSNL						L-a-Aminoadipate (L-AA)	Mac1-saporin				increased mechanical allodynia	dorsal horn	no change	4	suppressed mechanical allodyna	dorsal horn	decrease	4		dorsal horn
3334	Tu 2022	Microglia-independent peripheral neuropathic pain in male and female mice	Consensus	Microglia-independent peripheral neuropathic pain in male and female mice	2022	Canada	Pain	C57BL/6	Male & Female	Young Adult (1-4 months)		4	T-Test	Sciatic Nerve Injury Neuropathic Pain Model	nucleus pulposus (NP) application	Chronic		Lumbar	transverse	Iba-1	Minocycline	Microglial BDNF KO
3327	Tsuruta 2023	Anti-Inflammatory Effects of Miyako <i>Bidens pilosa</i> in a Mouse Model of Amyotrophic Lateral Sclerosis and Lipopolysaccharide-Stimulated BV-2 Microglia	Consensus	Anti-Inflammatory Effects of Miyako Bidens pilosa in a Mouse Model of Amyotrophic Lateral Sclerosis and Lipopolysaccharide-Stimulated BV-2 Microglia	2023	Other: Japan	International Journal of Molecular Sciences		Unspecified	Mature Adult (4-10 months)		5	ANOVA + post-hoc test	Other: amyotrophic lateral sclerosis (ALS) Model	G93A mice			Lumbar			Miyako Bidens pilosa (MBP)
3303	Tozaki-Saitoh 2008	P2Y<sub>12</sub> receptors in spinal microglia are required for neuropathic pain after peripheral nerve injury	Consensus	P2Y12 Receptors in Spinal Microglia Are Required for Neuropathic Pain after Peripheral Nerve Injury	2008	Other: Japan	The Journal of Neuroscience	C57BL/6	Unspecified	Young Adult (1-4 months)		4	ANOVA + post-hoc test	Other: Peripheral Nerve Injury Model	L5 Spinal Nerve Transection (SNT)	Chronic		Lumbar	transverse	Iba-1	P2ry12 KO
3302	Tozaki-Saitoh 2019	Transcription factor MafB contributes to the activation of spinal microglia underlying neuropathic pain development	Consensus	The Role of G-Protein Receptor 84 in Experimental Neuropathic Pain	2015	UK	The Journal of Neuroscience		Male & Female	Young Adult (1-4 months)		5	ANOVA + post-hoc test	Sciatic Nerve Injury Neuropathic Pain Model	PNL	Chronic		Lumbar	transverse	Iba-1	GPR84 KO
3297	Toth 2010	Cannabinoid-mediated modulation of neuropathic pain and microglial accumulation in a model of murine type I diabetic peripheral neuropathic pain	Consensus	Cannabinoid-mediated modulation of neuropathic pain and microglial accumulation in a model of murine type I diabetic peripheral neuropathic pain	2010	Canada	Molecular Pain	Other: CD1	Male	Young Adult (1-4 months)			ANOVA + post-hoc test	Diabetes Neuropathic Pain Model	STZ	Chronic		Lumbar	sagittal; transverse	Iba-1	Cannabidiol	SR1444528/SR14716A		increase	150		dorsal horn	decrease	150		dorsal horn	no change	150
3294	Tonkin 2018	Attenuation of mechanical pain hypersensitivity by treatment with Peptide5, a connexin-43 mimetic peptide, involves inhibition of NLRP3 inflammasome in nerve-injured mice	Consensus	Attenuation of mechanical pain hypersensitivity by treatment with Peptide5, a connexin-43 mimetic peptide, involves inhibition of NLRP3 inflammasome in nerve-injured mice	2018	Australia	Experimental Neurology	C57BL/6	Male	Young Adult (1-4 months)		6	ANOVA + post-hoc test	Sciatic Nerve Injury Neuropathic Pain Model	CCI	Chronic		Lumbar		Iba-1	Peptide5			increase	10	increased mechanical allodynia	ipsilateral	decrease	10	suppressed mechanical allodynia	ipsilateral
3260	Tenorio 2013	Resident glial cell activation in response to perispinal inflammation leads to acute changes in nociceptive sensitivity: Implications for the generation of neuropathic pain	Consensus	Resident glial cell activation in response to perispinal inflammation leads to acute changes in nociceptive sensitivity: Implications for the generation of neuropathic pain	2013	Canada	Pain	Other: BALB/c	Female	Young Adult (1-4 months)	34		ANOVA + post-hoc test	Inflammatory Pain Model	Perispinal inflammation model using toll-like receptor (TLR)-2 agonist zymosan			Lumbar																			increase	7	increased mechanical allodynia	superficial dorsal horn
3254	Teixeira-Santos 2023	The pro-resolving lipid mediator Maresin 1 ameliorates pain responses and neuroinflammation in the spared nerve injury-induced neuropathic pain: A study in male and female mice	Consensus	The pro-resolving lipid mediator Maresin 1 ameliorates pain responses and neuroinflammation in the spared nerve injury-induced neuropathic pain: A study in male and female mice	2023	Other: Portugal	PLOS One	C57BL/6	Male & Female	Young Adult (1-4 months)	40	9	ANOVA + post-hoc test	Sciatic Nerve Injury Neuropathic Pain Model	SNI	Chronic		Lumbar	transverse	Iba-1	Maresin 1
3250	Tawfik 2018	Neuroprotective effect of duloxetine in a mouse model of diabetic neuropathy: Role of glia suppressing mechanisms	Consensus	Neuroprotective effect of duloxetine in a mouse model of diabetic neuropathy: Role of glia suppressing mechanisms	2018	Other: Egypt	Life Sciences	Other: Swiss albino	Male		56	7	ANOVA + post-hoc test	Diabetes Neuropathic Pain Model	alloxan	Chronic		Cervical		CD11b	Duloxetine			increase	28	increased mechanical allodynia		decrease	28	suppressed mechanical allodynia
3248	Tateda 2017	Rapamycin suppresses microglial activation and reduces the development of neuropathic pain after spinal cord injury	Consensus	Rapamycin Suppresses Microglial Activation and Reduces theDevelopment of Neuropathic Pain After Spinal Cord Injury	2017	Other: Japan	Journal of Orthopaedic Research	C57BL/6	Female	Young Adult (1-4 months)		5	T-Test	Spinal Cord Injury	Spinal Cord Contusion Injury		42	Lumbar	transverse	Iba-1	Rapamycin																increased	42	increased mechanical allodynia	superficial dorsal horn	decreased	42	decreased mechanical allodynia	superficial dorsal horn
3246	Tashima 2016	Bone marrow-derived cells in the population of spinal microglia after peripheral nerve injury	Consensus	Bone marrow-derived cells in the population of spinal microglia after peripheral nerve injury	2016	Other: Japan	Scientific Reports	C57BL/6	Male & Female	Young Adult (1-4 months)		5	T-Test	Other: Peripheral Nerve Injury		Chronic		Lumbar	transverse	CD11b
3239	Tansley 2022	Single-cell RNA sequencing reveals time- and sex-specific responses of mouse spinal cord microglia to peripheral nerve injury and links ApoE to chronic pain	Consensus	Single-cell RNA sequencing reveals time- and sex-specific responses of mouse spinal cord microglia to peripheral nerve injury and links ApoE to chronic pain	2022	Canada	Nature Communications	C57BL/6	Male & Female	Young Adult (1-4 months)		4	T-Test	Sciatic Nerve Injury Neuropathic Pain Model	SNI	Chronic			transverse	Iba-1				inflammatory microglia increase	3	increased mechanical allodynia
3238	Tansley 2022	Microglia-mediated degradation of perineuronal nets promotes pain	Consensus	Microglia-mediated degradation of perineuronal nets promotes pain	2022	Canada	Science	C57BL/6	Male & Female	Young Adult (1-4 months)		6	ANOVA + post-hoc test	Sciatic Nerve Injury Neuropathic Pain Model	SNI	Chronic		Lumbar	transverse	Iba-1	Diphtheria Toxin
3219	Tanaka 2008	A dopamine receptor antagonist L-745,870 suppresses microglia activation in spinal cord and mitigates the progression in ALS model mice	Consensus	A dopamine receptor antagonist L-745,870 suppresses microglia activation in spinal cord and mitigates the progression in ALS model mice	2008	Other: Japan	Experimental Neurology	C57BL/6	Unspecified	Mature Adult (4-10 months)			ANOVA + post-hoc test	Other: Familial Amyotrophic lateral sclerosis (ALS) Model	transgenic mice expressing a mutated form of human superoxide dismutase gene (SOD1H46R			Lumbar			L-745,870
3213	Tan 2022	Distinct phases of adult microglia proliferation: a <i>Myc</i>-mediated early phase and a <i>Tnfaip3</i>-mediated late phase	Consensus	Distinct phases of adult microglia proliferation: a Myc-mediated early phase and a Tnfaip3-mediated late phase	2022	United States	Cell Discovery	C57BL/6	Male & Female			5	ANOVA + post-hoc test	Sciatic Nerve Injury Neuropathic Pain Model	SNT	Chronic		Lumbar		Other: CXC31-YFP	microglial Tnfaip3 KO
3204	Takeura 2019	Role of macrophages and activated microglia in neuropathic pain associated with chronic progressive spinal cord compression	Consensus	Role of macrophages and activated microglia in neuropathic pain associated with chronic progressive spinal cord compression	2019	Other: Japan	Scientific Reports	Other: ICR	Male	Young Adult (1-4 months)		5	ANOVA + post-hoc test	Spinal Cord Injury		Chronic		Cervical	sagittal; transverse	CD11b	chimeric spinal hyperostotic mice (ttw/ttw)							increase	18	increased mechanical allodynia
3193	Takamura 2020	Bone-Marrow-Derived Mononuclear Cells Relieve Neuropathic Pain after Spinal Nerve Injury in Mice	Consensus	Bone-Marrow-Derived Mononuclear Cells Relieve Neuropathic Pain after Spinal Nerve Injury in Mice	2020	Other: Japan	Molecular Therapy: Methods & Clinical Development	C57BL/6	Male	Young Adult (1-4 months)		3	ANOVA + post-hoc test	Other: Peripheral nerve Injury Model	L5 Spinal nerve transection (SNT)	Chronic				Iba-1	Transplanted mononuclear cells (MNC)			increase	14	increased mechanical allodynia	ipsilateral dorsal horn	decrease	14	suppressed mechanical allodynia	ipsilateral dorsal horn
3162	Suzuki 2011	Lidocaine attenuates the development of diabetic-induced tactile allodynia by inhibiting microglial activation	Consensus	Lidocaine Attenuates the Development of Diabetic-Induced Tactile Allodynia by Inhibiting Microglial Activation	2011	Other: Japan	Anesthesia and Analgesia	C57BL/6	Male	Young Adult (1-4 months)		5	ANOVA + post-hoc test	Diabetes Neuropathic Pain Model	STZ	Chronic		Lumbar	transverse	Iba-1	Lidocaine			increase	21	increased mechanical allodynia	dorsal horn	decrease	21	suppressed mechanical allodynia	dorsal horn
3144	Sun 2023	Ketogenic diet attenuates neuroinflammation and induces conversion of M1 microglia to M2 in an EAE model of multiple sclerosis by regulating the NF-Œ∫B/NLRP3 pathway and inhibiting HDAC3 and P2X7R activation	Consensus	Ketogenic diet attenuates neuroinflammation and induces conversion of M1 microglia to M2 in an EAE model of multiple sclerosis by regulating the NF-Œ∫B/NLRP3 pathway and inhibiting HDAC3 and P2X7R activation	2023	China	Food Function	C57BL/6	Female	Young Adult (1-4 months)	12	4	ANOVA + post-hoc test	Other: Multiple Sclerosis Model	experimental autoimmune encephalomyelitis (EAE) by MOG35‚Äì5 and CFA			Cervical; Thoracic; Lumbar		Iba-1	Ketogenic diet (KD)																increase	24			non-inflammatory microglia increase	24	suppressed EAE symptoms
3140	Sun 2016	Role of interleukin-4, the chemokine CCL3 and its receptor CCR5 in neuropathic pain	Consensus	Role of interleukin-4, the chemokine CCL3 and its receptor CCR5 in neuropathic pain	2016	China	Molecular Immunology	C57BL/6	Male	Young Adult (1-4 months)		6	ANOVA + post-hoc test	Sciatic Nerve Injury Neuropathic Pain Model	CCI	Chronic		Lumbar		Iba-1	IL-4	anti-CCL3		increase	7	increased mechanical allodynia		decrease	7	suppressed mechanical allodynia		decrease	7	suppressed mechanical allodynia
3136	Sun 2018	Adiponectin regulates thermal nociception in a mouse model of neuropathic pain	Consensus	Adiponectin regulates thermal nociception in a mouse model of neuropathic pain	2018	China	British Journal of Anaesthesia	C57BL/6	Male	Young Adult (1-4 months)		5	ANOVA + post-hoc test	Sciatic Nerve Injury Neuropathic Pain Model	pSNL	Chronic		Lumbar		Iba-1	adiponectin KO			increase	7	increased mechanical allodynia	dorsal horn	increase	7	increased mechanical allodynia	dorsal horn
3134	Sun 2019	Infiltration of blood-derived macrophages contributes to the development of diabetic neuropathy	Consensus	Infiltration of Blood-Derived Macrophages Contributes to the Development of Diabetic Neuropathy	2019	China	Journal of Immunology Research	Other: A/J	Male	Young Adult (1-4 months)		6	Mann‚ÄìWhitney U test	Diabetes Neuropathic Pain Model	STZ	Chronic				CD11b	Clodronate liposomes (CloLip)			increase	14	increased mechanical allodynia
3081	Staikopoulos 2021	Graded peripheral nerve injury creates mechanical allodynia proportional to the progression and severity of microglial activity within the spinal cord of male mice	Consensus	Graded peripheral nerve injury creates mechanical allodynia proportional to the progression and severity of microglial activity within the spinal cord of male mice	2021	Australia	Brain, Behavior, and Immunity		Male	Young Adult (1-4 months)				Sciatic Nerve Injury Neuropathic Pain Model	CCI	Chronic				CX3CR1-GFP mice				increase	14	increased mechanical allodynia
3071	Spiller 2018	Microglia-mediated recovery from ALS-relevant motor neuron degeneration in a mouse model of TDP-43 proteinopathy	Consensus	Microglia-mediated recovery from ALS-relevant motor neuron degeneration in a mouse model of TDP-43 proteinopathy	2018	United States	Nature Neuroscience		Male & Female	Young Adult (1-4 months)		4	ANOVA + post-hoc test	Other: Amyotrophic lateral sclerosis (ALS) Model	rNLS8 mice with inducible human TDP-43 (hTDP-43) pathology	Chronic		Lumbar		Iba-1	chronic hTDP43 NLS expression triggered by DOX removal	chronic hTDP43 NLS expression suppressed by DOX administration following DOX removal
3054	Song 2021	Low-dose metformin treatment in the subacute phase improves the locomotor function of a mouse model of spinal cord injury	Consensus	Low-dose metformin treatment in the subacute phase improves the locomotor function of a mouse model of spinal cord injury	2021	China	Neural Regeneration Research	C57BL/6	Unspecified	Young Adult (1-4 months)		4	ANOVA + post-hoc test	Spinal Cord Injury		Chronic			sagittal	Iba-1	Metformin (started day 3 post injury)	Metformin (started day 1 post injury)
3014	Sideris-Lampretsas 2023	Galectin-3 activates spinal microglia to induce inflammatory nociception in wild type but not in mice modelling Alzheimer's disease	Consensus	Galectin-3 activates spinal microglia to induce inflammatory nociception in wild type but not in mice modelling Alzheimer‚Äôs disease	2022	UK	Nature Communications	C57BL/6	Male & Female	Mature Adult (4-10 months)		8	ANOVA + post-hoc test	Inflammatory Pain Model	K/BxN serum transfer			Lumbar		Iba-1	TASTPM
2984	Shi 2011	Statins alleviate experimental nerve injury-induced neuropathic pain	Consensus	Statins alleviate experimental nerve injury-induced neuropathic pain	2011	Canada	Pain	C57BL/6	Male	Young Adult (1-4 months)			T-Test	Sciatic Nerve Injury Neuropathic Pain Model	pSNL	Chronic		Lumbar	sagittal	Iba-1	Rosuvastatin	Simvastatin		increase	14	increased mechanical allodynia		decrease	14	suppressed mechanical allodynia		decrease	14	suppressed mechanical allodynia
2970	Shi 2020	Luteoloside Exerts Analgesic Effect in a Complete Freund's Adjuvant-Induced Inflammatory Model <i>via</i> Inhibiting Interleukin-1Œ≤ Expression and Macrophage/Microglia Activation	Consensus	Luteoloside Exerts Analgesic Effect in a Complete Freund‚Äôs Adjuvant-Induced Inflammatory Model via Inhibiting Interleukin-1b Expression and Macrophage/Microglia Activation	2020	China	Frontiers in Pharmacology	C57BL/6	Male & Female	Young Adult (1-4 months)		4	ANOVA + post-hoc test	Inflammatory Pain Model	CFA	Acute		Lumbar		Iba-1	Luteoloside
2957	Shao 2021	Divanillyl sulfone suppresses NLRP3 inflammasome activation via inducing mitophagy to ameliorate chronic neuropathic pain in mice	Consensus	Divanillyl sulfone suppresses NLRP3 inflammasome activation via inducing mitophagy to ameliorate chronic neuropathic pain in mice	2021	China	Journal of Neuroinflammation	Other: C57BL/6, ICR	Male			3	ANOVA + post-hoc test	Sciatic Nerve Injury Neuropathic Pain Model	CCI			Lumbar		Iba-1	MCC950	L-1Ra							not clarified	suppressed mechanical allodynia			not clarified	suppressed mechanical allodynia
2930	Schonfeld 2023	Sigma-1 receptor expression in a subpopulation of lumbar spinal cord microglia in response to peripheral nerve injury	Consensus	Sigma‚Äë1 receptor expression in a subpopulation of lumbar spinal cord microglia in response to peripheral nerve injury	2023	United States	Scientific Reports		Unspecified				T-Test	Sciatic Nerve Injury Neuropathic Pain Model	SNI			Lumbar
2913	Schampel 2017	Nimodipine fosters remyelination in a mouse model of multiple sclerosis and induces microglia-specific apoptosis	Consensus	Nimodipine fosters remyelination in a mouse model of multiple sclerosis and induces microglia-specific apoptosis	2017	Other: Germany	Proceedings of the National Academy of Sciences of the United States of America	Other: SJL/J	Female	Young Adult (1-4 months)	104	4	T-Test	Other: Multiple Sclerosis Model	experimental autoimmune encephalomyelitis (EAE) by CFA			Lumbar		Iba-1	Nimodipine																				decrease	29	suppressed EAE disease course	anterolateral and poste- rior funiculus
2908	Sayo 2019	GPR34 in spinal microglia exacerbates neuropathic pain in mice	Consensus	GPR34 in spinal microglia exacerbates neuropathic pain in mice	2019	Other: Japan	Journal of Neuroinflammation	C57BL/6	Male	Young Adult (1-4 months)		4	ANOVA + post-hoc test	Other: Peripheral Nerve Injury	L4 Spinal Nerve Transection (SNT)	Chronic		Lumbar		Iba-1	GPR34 KO			increase	14	increased mechanical allodynia	ipsilateral dorsal horn	no change	14	suppressed mechanical allodynia	ipsilateral dorsal horn
2906	Sawicki 2019	Microglia Promote Increased Pain Behavior through Enhanced Inflammation in the Spinal Cord during Repeated Social Defeat Stress	Consensus	Microglia Promote Increased Pain Behavior through Enhanced Inflammation in the Spinal Cord during Repeated Social Defeat Stress	2019	United States	The Journal of Neuroscience	Other: C57BL6, CD1	Male	Young Adult (1-4 months)		6	T-Test	Other: Psychosocial Stress Model	repeated social defeat (RSD)	Chronic		Lumbar	coronal	Iba-1	PX5622			increase	14	increased mechanical allodynia	dorsal horn	decrease	14	suppressed mechanical allodynia	dorsal horn
2895	Savarin 2015	Astrocyte response to IFN-Œ≥ limits IL-6-mediated microglia activation and progressive autoimmune encephalomyelitis	Consensus	Astrocyte response to IFN-Œ≥ limits IL-6-mediated microglia activation and progressive autoimmune encephalomyelitis	2015	United States	Journal of Neuroinflammation	C57BL/6	Unspecified			4	ANOVA + post-hoc test	Other: Multiple Sclerosis Model	experimental autoimmune encephalomyelitis (EAE) using transgenic mice expressing a dominant negative interferon-Œ≥ (IFN-Œ≥) receptor alpha chain under control of human glial fibrillary acidic protein (GFAP) promoter (GFAPŒ≥R1Œî mice)	Chronic			transverse	CD11b	anti-IL6
2871	Santos-Nogueira 2015	Activation of lysophosphatidic acid receptor type 1 contributes to pathophysiology of spinal cord injury	Consensus	Activation of Lysophosphatidic Acid Receptor Type 1 Contributes to Pathophysiology of Spinal Cord Injury	2015	Other: Spain	The Journal of Neuroscience	C57BL/6	Female	Young Adult (1-4 months)				Spinal Cord Injury		Chronic			transverse	Iba-1	Lysophosphatidic acid (LPA)																				increase	4		in and around the lesion site
2870	SantosPassos 2021	Role of peripheral and central sensitization in the anti-hyperalgesic effect of hecogenin acetate, an acetylated sapogenin, complexed with Œ≤-cyclodextrin: Involvement of NFŒ∫B and p38 MAPK pathways	Consensus	Role of peripheral and central sensitization in the anti-hyperalgesic effect of hecogenin acetate, an acetylated sapogenin, complexed with Œ≤-cyclodextrin: Involvement of NFŒ∫B and p38 MAPK pathways	2021	Other: Brazil	Neuropharmacology	Other: Swiss albino	Male			6	ANOVA + post-hoc test	Inflammatory Pain Model	CFA	Acute				Iba-1	pure hecogenin acetate (HA)	complexed hecogenin acetate (HA/Œ≤CD)			0	increased mechanical allodynia			0	suppressed mechanical allodynia			0	suppressed mechanical allodynia
2861	S√°nchez-Ventura 2019	BET protein inhibition regulates cytokine production and promotes neuroprotection after spinal cord injury	Consensus	BET protein inhibition regulates cytokine production and promotes neuroprotection after spinal cord injury	2019	Other: Spain	Journal of Neuroinflammation	C57BL/6	Female	Young Adult (1-4 months)	72	5	ANOVA + post-hoc test	Spinal Cord Injury		Chronic		Thoracic	sagittal	Iba-1	BET inhibitor JQI 4 days	BET inhibitor JQI 20 days															increase	21	increased locomotor dysfunction	lesion site	no change	21	unchanged	lesion site	decrease	21	decreased locomotor dysfunction	lesion site
2841	Saika 2020	Chemogenetic Regulation of CX3CR1-Expressing Microglia Using Gi-DREADD Exerts Sex-Dependent Anti-Allodynic Effects in Mouse Models of Neuropathic Pain	Consensus	Chemogenetic Regulation of CX3CR1-Expressing Microglia Using Gi-DREADD Exerts Sex-Dependent Anti-Allodynic Effects in Mouse Models of Neuropathic Pain	2020	Other: Japan	Frontiers in Pharmacology	C57BL/6	Male & Female	Young Adult (1-4 months)			T-Test	Sciatic Nerve Injury Neuropathic Pain Model	pSNL	Chronic		Lumbar	sagittal	Iba-1	CX3CR1-hM4Di	CX3CR1-hM4Di + CNO		increase	7	increased mechanical allodynia		no change	7	unchanged	ipsilateral dorsal horn		8	suppressed mechanical allodynia
2821	Rueda-Carrasco 2021	SFRP1 modulates astrocyte-to-microglia crosstalk in acute and chronic neuroinflammation	Consensus	SFRP1 modulates astrocyte-to-microglia crosstalk in acute and chronic neuroinflammation	2021	Other: Spain	EMBO reports	Other: 129/C57BL/6	Female	Young Adult (1-4 months)			Mann‚ÄìWhitney U test	Other: Multiple Sclerosis Model	Experimental Autoimmune Encephalomyelitis (EAE) by MOG35‚Äì55 and CFA	Chronic			coronal	Iba-1	Sfrp1 KO																				decrease	16	reduced pathological signs
2817	Ru 2019	Microglia Mediate HIV-1 gp120-Induced Synaptic Degeneration in Spinal Pain Neural Circuits	Consensus	Microglia Mediate HIV-1 gp120-Induced Synaptic Degeneration in Spinal Pain Neural Circuits	2019	United States	Neurobiology of Disease	C57BL/6	Male & Female	Young Adult (1-4 months)		4	T-Test	Human immunodeficiency virus ‚àí1 (HIV)- therapy-induced Neuropathic Pain Model	gp120-induced synaptic degeneration			Lumbar	transverse	Other: Iba-1, CD11b
2812	Rotterman 2019	Spinal Motor Circuit Synaptic Plasticity after Peripheral Nerve Injury Depends on Microglia Activation and a CCR2 Mechanism	Consensus	Spinal Motor Circuit Synaptic Plasticity after Peripheral Nerve Injury Depends on Microglia Activation and a CCR2 Mechanism	2019	United States	The Journal of Neuroscience	C57BL/6	Male & Female	Young Adult (1-4 months)		4	T-Test	Sciatic Nerve Injury Neuropathic Pain Model	sciatic nerve cut and repair surgeries	Chronic		Lumbar	transverse	CX3CR1-GFP mice	csf1 KO in motor neurons	CCR2 KO		increase	14		ipsilateral	decrease	14		ipsilateral ventral horn	decrease	21		ipsilateral ventral horn
2798	Rolls 2008	Two faces of chondroitin sulfate proteoglycan in spinal cord repair: A role in microglia/macrophage activation	Consensus	Two Faces of Chondroitin Sulfate Proteoglycan in Spinal Cord Repair: A Role in Microglia/ Macrophage Activation	2008	Other: Israel	PLoS Medicine	C57BL/6	Unspecified			8	T-Test	Spinal Cord Injury			60		coronal	CX3CR1-GFP mice	CSPG-DS	Xyloside
2744	Reda 2016	Effect of levetiracetam versus gabapentin on peripheral neuropathy and sciatic degeneration in streptozotocin-diabetic mice: Influence on spinal microglia and astrocytes	Consensus	Effect of levetiracetam versus gabapentin on peripheral neuropathy and sciatic degeneration in streptozotocin-diabetic mice: Influence on spinal microglia and astrocytes	2016	Other: Egypt	European Journal of Pharmacology	Other: Swiss albino	Male			5	ANOVA + post-hoc test	Diabetes Neuropathic Pain Model	STZ			Cervical		CD11b	Levetiracetam	Gabapentin		increase	70	increased mechanical allodynia		decrease	70	suppressed mechanical allodynia		unchanged	70	suppressed mechanical allodynia
2706	Quarta 2019	Impaired mechanical, heat, and cold nociception in a murine model of genetic TACE/ADAM17 knockdown	Consensus	Impaired mechanical, heat, and cold nociception in a murine model of genetic TACE/ADAM17 knockdown	2019	Other: Austria	The FASEB Journal	Other: ADAM17+/+	Male	Young Adult (1-4 months)		5	T-Test	Other: hypomorphic ADAM17	ADAM17ex/ex mice									no change		suppressed mechanical allodynia	dorsal horn
2683	Qian 2022	Activation of glucagon-like peptide-1 receptor in microglia attenuates neuroinflammation-induced glial scarring via rescuing Arf and Rho GAP adapter protein 3 expressions after nerve injury	Consensus	Activation of glucagon-like peptide-1 receptor in microglia attenuates neuroinflammation-induced glial scarring via rescuing Arf and Rho GAP adapter protein 3 expressions after nerve injury	2022	China	International Journal of Biological Sciences	C57BL/6	Male	Young Adult (1-4 months)		3	T-Test	Spinal Cord Injury		Chronic				Iba-1	Ex-4			increase	3	increase motor dysfunction		non-inflammatory microglia increase	3	decreased motor dysfunction
2661	Poznanski 2022	Mechanisms Underlining Inflammatory Pain Sensitivity in Mice Selected for High and Low Stress-Induced Analgesia-The Role of Endocannabinoids and Microglia	Consensus	Mechanisms Underlining Inflammatory Pain Sensitivity in Mice Selected for High and Low Stress-Induced Analgesia‚ÄîThe Role of Endocannabinoids and Microglia	2022	Other: Poland	International Journal of Molecular Sciences	Other: Swiss-Webster	Male	Young Adult (1-4 months)		5	ANOVA + post-hoc test	Inflammatory Pain Model	Formalin	Acute	0	Lumbar			Minocycline					increased nociception				decreased nociception
2660	Poulen 2021	Unlike Brief Inhibition of Microglia Proliferation after Spinal Cord Injury, Long-Term Treatment Does Not Improve Motor Recovery	Consensus	Unlike Brief Inhibition of Microglia Proliferation after Spinal Cord Injury, Long-Term Treatment Does Not Improve Motor Recovery	2021	Other: France	Brain Sciences	C57BL/6	Female	Young Adult (1-4 months)		7	T-Test	Spinal Cord Injury	lateral hemisection of the spinal cord	Chronic			transverse	Iba-1	GW2580																increase	42	increased motor dysfunction	lesion site	decrease	42	unchanged	lesion site
2620	Perez 2023	CSF1R inhibition at chronic stage after spinal cord injury modulates microglia proliferation	Consensus	CSF1R inhibition at chronic stage after spinal cord injury modulates microglia proliferation	2023	Other: France	Glia	C57BL/6	Female	Young Adult (1-4 months)		5	T-Test	Spinal Cord Injury	Hemisection Spinal Cord Injury				transverse	CX3CR1-GFP mice	GW2580																increase	84		ipsilateral	decrease	84		ipsilateral
2608	Peng 2021	The voltage-gated proton channel Hv1 promotes microglia-astrocyte communication and neuropathic pain after peripheral nerve injury	Consensus	The voltage-gated proton channel Hv1 promotes microglia-astrocyte communication and neuropathic pain after peripheral nerve injury	2021	United States	Molecular Brain	C57BL/6	Male	Young Adult (1-4 months)			ANOVA + post-hoc test	Other: Peripheral nerve Injury	Lumbar 4 spinal nerve transection (SNT)	Chronic		Lumbar	transverse	Iba-1	Hv1 KO	sulforaphane (SF)		increase	7	increased mechanical allodynia	dorsal horn	unchanged	7	suppressed mechanical allodynia	dorsal horn	decrease	7	suppressed mechanical allodynia	dorsal horn
2605	Peng 2016	Microglia and monocytes synergistically promote the transition from acute to chronic pain after nerve injury	Consensus	Microglia and monocytes synergistically promote the transition from acute to chronic pain after nerve injury	2016	United States	Nature Communications	C57BL/6	Male	Young Adult (1-4 months)		3	T-Test	Other: Peripheral Nerve Injury	L4 SNT	Chronic		Lumbar		Iba-1	CX3CR1+ cells depletion	Clodronate		increase	3	increased mechanical allodynia	ipsilateral dorsal horn	decrease	3	suppressed mechanical allodynia	ipsilateral dorsal horn	no change	3	unchanged	ipsilateral dorsal horn
2597	Pavao-de-Souza 2012	Acetic acid- and phenyl-p-benzoquinone-induced overt pain-like behavior depends on spinal activation of MAP kinases, PI<sub>3</sub>K and microglia in mice	Consensus	Acetic acid- and phenyl-p-benzoquinone-induced overt pain-like behavior depends on spinal activation of MAP kinases, PI3K and microglia in mice	2012	Other: Brazil	Pharmacology, Biochemistry and Behavior	Other: Albino Swiss	Male			6	ANOVA + post-hoc test	Inflammatory Pain Model	Acetic acid/henyl-p-benzoquinone‚ÄîPBQ/formalin	Acute					Minocycline	Fluorocitrate			0 (20 mins)	increased writhing response		decrease	0 (20 mins)	suppressed writhing response		decrease	0 (20 mins)	suppressed writhing response
2568	Papa 2013	Selective Nanovector Mediated Treatment of Activated Proinflammatory Microglia/Macrophages in Spinal Cord Injury	Consensus	Selective Nanovector Mediated Treatment of Activated Proinflammatory Microglia/Macrophages in Spinal Cord Injury	2013	Other: Italy	ACS Nano		Unspecified			10	Kruskal-Wallis ANOVA	Spinal Cord Injury		Chronic		Thoracic	coronal	CD11b	PCL-Minocycline NP	Minocycline
2567	Papa 2016	Early modulation of pro-inflammatory microglia by minocycline loaded nanoparticles confers long lasting protection after spinal cord injury	Consensus	Early modulation of pro-inflammatory microglia by minocycline loaded nanoparticles confers long lasting protection after spinal cord injury	2016	Other: Italy	Biomaterials	C57BL/6	Unspecified				ANOVA + post-hoc test	Spinal Cord Injury		Chronic	63	Thoracic		CD11b	PCL-minocycline
2552	Pan 2023	Huntington-associated protein 1 inhibition contributes to neuropathic pain by suppressing Cav1.2 activity and attenuating inflammation	Consensus	Huntington-associated protein 1 inhibition contributes to neuropathic pain by suppressing Cav1.2 activity and attenuating inflammation	2023	China	Pain	C57BL/6	Male	Young Adult (1-4 months)		6	ANOVA + post-hoc test	Sciatic Nerve Injury Neuropathic Pain Model	SNI	Chronic		Lumbar		Iba-1	HAP1 KO			increase	14	increased mechanical allodynia	ipsilateral	decrease	14	unchanged	ipsilateral
2524	Osikowicz 2009	Glial inhibitors influence the mRNA and protein levels of mGlu2/3, 5 and 7 receptors and potentiate the analgesic effects of their ligands in a mouse model of neuropathic pain	Consensus	Glial inhibitors influence the mRNA and protein levels of mGlu2/3, 5 and 7 receptors and potentiate the analgesic effects of their ligands in a mouse model of neuropathic pain	2009	Other: Poland	Pain	Other: Swiss albino	Male			6	ANOVA + post-hoc test	Sciatic Nerve Injury Neuropathic Pain Model	CCI					Other: OX42	Minocycline	Pentoxifyllin		increase	7	increased mechanical allodynia	ipsilateral	decrease	7	suppressed mechanical allodynia	ipsilateral	decrease	7	suppressed mechanical allodynia	ipsilateral
2517	Omoto 2015	Comparison of mechanisms of allodynia induced by acromelic acid A between early and late phases	Consensus	Comparison of mechanisms of allodynia induced by acromelic acid A between early and late phases	2015	Other: Japan	European Journal of Pharmacology	Other: ddY	Male			4	ANOVA + post-hoc test	Other:	ACRO-A	Acute		Lumbar		Iba-1	Minocycline			increase	7	increased mechanical allodynia	dorsal horn	decrease	7	suppressed mechanical allodynia	dorsal horn
2511	Olechowski 2009	Neuropathic pain behaviours in a chronic-relapsing model of experimental autoimmune encephalomyelitis (EAE)	Consensus	Neuropathic pain behaviours in a chronic-relapsing model of experimental autoimmune encephalomyelitis (EAE)	2009	Canada	Neuropathic pain behaviours in a chronic-relapsing model of experimental autoimmune encephalomyelitis (EAE	C57BL/6	Female	Young Adult (1-4 months)	Pain		T-Test	Other: Multiple Sclerosis Model	experimental autoimmune encephalomyelitis (EAE) by MOG35‚Äì55 and CFA			Lumbar		Other: F4/80																	increase	all time points (up to 30 days)	increased mechanical allodynia (6-16)
2501	Okuda 2022	Hedgehog signaling plays a crucial role in hyperalgesia associated with neuropathic pain in mice	Consensus	Hedgehog signalling plays a crucial role in hyperalgesia associated with neuropathic pain in mice	2022	Other: Japan	Journal of Neurochemistry	C57BL/6	Male	Young Adult (1-4 months)			ANOVA + post-hoc test	Other: Spinal Nerve Injury	SNT	Chronic								increase	7	increased mechanical allodynia	ipsilateral dorsal horn
2463	Noristani 2017	A Combination of <i>Ex vivo</i> Diffusion MRI and Multiphoton to Study Microglia/Monocytes Alterations after Spinal Cord Injury	Consensus	A Combination of Ex vivo Diffusion MRI and Multiphoton to Study Microglia/Monocytes Alterations after Spinal Cord Injury	2017	Other: France	Frontiers in Aging Neuroscience	C57BL/6	Male	Young Adult (1-4 months)			T-Test	Spinal Cord Injury		Chronic		Thoracic		CX3CR1-GFP mice				increase	3		in and around lesion site
2451	Noauthorship 2023	Correction to "Sex-specific transcriptome of spinal microglia in neuropathic pain due to peripheral nerve injury".YR - 2023	Consensus	Sex-specific transcriptome of spinal microglia in neuropathic pain due to peripheral nerve injury	2022	Australia	Glia	C57BL/6	Male & Female	Young Adult (1-4 months)				Sciatic Nerve Injury Neuropathic Pain Model	CCI	Chronic		Lumbar
2444	Nishi 2022	Regulation of activated microglia and macrophages by systemically administered DNA/RNA heteroduplex oligonucleotides	Consensus	Regulation of activated microglia and macrophages by systemically administered DNA/RNA heteroduplex oligonucleotides	2022	Other: Japan	Molecular Therapy	C57BL/6	Female	Young Adult (1-4 months)		3	ANOVA + post-hoc test	Other: Multiple Sclerosis Model	experimental autoimmune encephalomyelitis (EAE) by MOG35-55 and CFA					Other: CD11b, Iba1	Cd40-targeting Chol-HDO																				decrease	7	suppressed clinical EAE symptoms
2432	Nicol 2015	The role of G-protein receptor 84 in experimental neuropathic pain	Consensus	The Role of G-Protein Receptor 84 in Experimental Neuropathic Pain	2015	UK	The Journal of Neuroscience		Male & Female	Young Adult (1-4 months)		5	ANOVA + post-hoc test	Sciatic Nerve Injury Neuropathic Pain Model	pSNL	Chronic		Lumbar	transverse	Iba-1	GPR84 KO
2413	Nent 2019	CB2 receptor deletion on myeloid cells enhanced mechanical allodynia in a mouse model of neuropathic pain	Consensus	CB2 receptor deletion on myeloid cells enhanced mechanical allodynia in a mouse model of neuropathic pain	2019	Other: Germany	Scientific Reports	C57BL/6	Unspecified			4	ANOVA + post-hoc test	Sciatic Nerve Injury Neuropathic Pain Model	SNL	Chronic		Lumbar		Iba-1	CB2 KO	CB2-LysM
2400	Narita 2006	Direct evidence for spinal cord microglia in the development of a neuropathic pain-like state in mice	Consensus	Direct evidence for spinal cord microglia in the development of a neuropathic pain-like state in mice	2006	Other: Japan	Journal of Neurochemistry	Other: ICR	Male			9		Sciatic Nerve Injury Neuropathic Pain Model	PSNL	Chronic		Lumbar		Other: OX-42	Propentofylline (PPF)	Minocycline		increase	7	increased mechanical allodynia	ipsilateral dorsal horn		7	suppressed mechanical allodynia		decrease	7	suppressed mechanical allodynia	ipsilateral dorsal horn
2393	Nakamura 2021	Perineural high-mobility group box 1 induces mechanical hypersensitivity through activation of spinal microglia: Involvement of glutamate-NMDA receptor dependent mechanism in spinal dorsal horn	Consensus	Perineural high-mobility group box 1 induces mechanical hypersensitivity through activation of spinal microglia: Involvement of glutamate-NMDA receptor dependent mechanism in spinal dorsal horn	2021	Other: Japan	Biochemical Pharmacology	Other: ddY	Male	Young Adult (1-4 months)		7	ANOVA + post-hoc test	Sciatic Nerve Injury Neuropathic Pain Model	PSNL	Chronic				Iba-1	anti HMGB1			increase	14		dorsal horn	decrease	14		dorsal horn
2390	Nakajima 2020	Distribution and polarization of microglia and macrophages at injured sites and the lumbar enlargement after spinal cord injury	Consensus	Distribution and polarization of microglia and macrophages at injured sites and the lumbar enlargement after spinal cord injury	2020	Other: Japan	Neuroscience Letters	C57BL/6	Male	Young Adult (1-4 months)		5	ANOVA + post-hoc test	Spinal Cord Injury	Contusion model	Chronic		Lumbar	sagittal; transverse	CD11b				increase	14	increased mechanical allodynia
2361	Mukaino 2010	Anti-IL-6-receptor antibody promotes repair of spinal cord injury by inducing microglia-dominant inflammation	Consensus	Anti-IL-6-receptor antibody promotes repair of spinal cord injury by inducing microglia-dominant inflammation	2010	Other: Japan	Experimental Neurology	C57BL/6	Female	Young Adult (1-4 months)	74		T-Test	Spinal Cord Injury		Chronic			sagittal; transverse	Other: CD11b, Iba1	rat anti-mouse IL-6 receptor monoclonal antibody MR16-1																increase	7			no change	7
2352	Moura 2021	Cannabinoid CB2 receptors and spinal microglia are implicated in tingenone-mediated antinociception in mice	Consensus	Cannabinoid CB2 receptors and spinal microglia are implicated in tingenone-mediated antinociception in mice	2021	Other: Brazil	Asian Pacific Journal of Tropical Biomedicine	Other: Albino Swiss	Male			5	ANOVA + post-hoc test	Inflammatory Pain Model	Carrageenan	Acute		Lumbar		CD11b	Tingenone (Tg)	Tg + MAFP		increase	0	increased mechanical allodynia	dorsal horn	no change	0	suppressed mechanical allodynia	dorsal horn	decrease	0	suppressed mechanical allodynia	dorsal horn
2333	Morimoto 2012	Spinal mechanism underlying the antiallodynic effect of gabapentin studied in the mouse spinal nerve ligation model	Consensus	Spinal Mechanism Underlying the Antiallodynic Effect of Gabapentin Studied in the Mouse Spinal Nerve Ligation Model	2012	Other: Japan	Journal of Pharmacological Sciences	C57BL/6	Male	Young Adult (1-4 months)		4	T-Test	Other: Peripheral Nerve Injury Model	L5 spinal nerve ligation	Chronic		Lumbar	transverse	CD11b	Gabapentin (GBP)x3	Gabapentin (GBP)x7		increase	7	increased mechanical allodynia	ipsilateral dorsal horn	no change	7		ipsilateral dorsal horn	no change	7	decreased mechanical allodynia	ipsilateral dorsal horn
2320	Montilla 2023	Microglia and meningeal macrophages depletion delays the onset of experimental autoimmune encephalomyelitis	Consensus	Microglia and meningeal macrophages depletion delays the onset of experimental autoimmune encephalomyelitis	2023	Other: Spain	CDDpress	C57BL/6	Female	Young Adult (1-4 months)		5	T-Test	Other: Multiple Sclerosis Model	experimental autoimmune encephalomyelitis (EAE) by MOG35‚Äì55 and CFA			Lumbar	coronal	Iba-1	PLX5622																				decrease	21	Delayed onset symptoms not not disease course
2288	Miskimon 2014	Selective expression of Narp in primary nociceptive neurons: Role in microglia/macrophage activation following nerve injury	Consensus	Selective expression of Narp in primary nociceptive neurons: Role in microglia/macrophage activation following nerve injury	2014	United States	Journal of Neuroimmunology	C57BL/6	Male & Female	Young Adult (1-4 months)				Sciatic Nerve Injury Neuropathic Pain Model	SNT	Chronic		Lumbar		Iba-1	Narp KO
2286	Mishra 2021	Harnessing the Benefits of Neuroinflammation: Generation of Macrophages/Microglia with Prominent Remyelinating Properties	Consensus	Harnessing the Benefits of Neuroinflammation: Generation of Macrophages/Microglia with Prominent Remyelinating Properties	2021	Canada	The Journal of Neuroscience	C57BL/6	Female	Young Adult (1-4 months)		4	ANOVA + post-hoc test	Spinal Cord Injury	Lysolecithin demyelination	Chronic		Thoracic	coronal	Iba-1	LPS	IL14/IL13																			no change	7	unchanged	dorsal horn	no change	7	unchanged	dorsal horn
2269	Mika 2009	Differential activation of spinal microglial and astroglial cells in a mouse model of peripheral neuropathic pain	Consensus	Differential activation of spinal microglial and astroglial cells in a mouse model of peripheral neuropathic pain	2009	Other: Poland	European Journal of Pharmacology	Other: Albino-Swiss	Male			6	ANOVA + post-hoc test	Sciatic Nerve Injury Neuropathic Pain Model	CCI	Chronic		Lumbar	transverse	Other: OX42	Minocycline	Pentoxifylline		increase	7	increased mechanical allodynia	ipsilateral	decrease	7	suppressed mechanical allodynia	ipsilateral	decrease	7	suppressed mechanical allodynia	ipsilateral
2198	Matsuo 2014	Early transcutaneous electrical nerve stimulation reduces hyperalgesia and decreases activation of spinal glial cells in mice with neuropathic pain	Consensus	Early transcutaneous electrical nerve stimulation reduces hyperalgesia and decreases activation of spinal glial cells in mice with neuropathic pain	2014	Other: Japan	Pain	Other: ICR	Male	Young Adult (1-4 months)	124	5	ANOVA + post-hoc test	Sciatic Nerve Injury Neuropathic Pain Model	SNI	Chronic		Lumbar	sagittal	Iba-1	transcutaneous electrical nerve stimulation (TENS)	TENS + naloxone		increase	8	increased mechanical allodynia	ipsilateral dorsal horn	decrease	8	suppressed mechanical allodynia	ipsilateral dorsal horn	no change	8	unchanged	ipsilateral dorsal horn
2188	Masuda 2012	IRF8 Is a Critical Transcription Factor for Transforming Microglia into a Reactive Phenotype	Consensus	IRF8 Is a Critical Transcription Factor for Transforming Microglia into a Reactive Phenotype	2012	China	Cell Reports	C57BL/6	Male	Young Adult (1-4 months)		3	ANOVA + post-hoc test	Other: Peripheral Nerve Injury Model	Spinal Nerve Injury (PNI)	Chronic		Lumbar	transverse	Iba-1	Irf8 KO			increase	14	increased mechanical allodynia	dorsal horn	decrease	14	suppressed mechanical allodynia	dorsal horn
2186	Masuda 2014	Transcription factor IRF5 drives P2X4R<SUP>+</SUP>-reactive microglia gating neuropathic pain	Consensus	Transcription factor IRF5 drives P2X4R+-reactive microglia gating neuropathic pain	2014	Other: Japan	Nature Communications	C57BL/6	Male	Young Adult (1-4 months)		6	ANOVA + post-hoc test	Other: Peripheral Nerve Injury	Spinal Nerve Injury (PNI)	Chronic		Lumbar	transverse		Irf5 KO			inflammatory microglia increase	7	increased mechanical allodynia	ipsilateral dorsal horn	no change	7	suppressed mechanical allodynia	ipsilateral dorsal horn
2108	Ma 2022	Baicalein inhibits the polarization of microglia/macrophages to the M1 phenotype by targeting STAT1 in EAE mice	Consensus	Baicalein inhibits the polarization of microglia/macrophages to the M1 phenotype by targeting STAT1 in EAE mice	2022	China	International Immunopharmacology	C57BL/6	Female	Young Adult (1-4 months)	20	3	ANOVA + post-hoc test	Other: Multiple Sclerosis Model	experimental autoimmune encephalomyelitis (EAE) by MOG35-5 and CFA					Iba-1	Baicalein																increase	21	increased neurological dysfunction		decrease	21	suppressed clinical symptoms
2096	Ma 2019	BURN-INDUCED MICROGLIA ACTIVATION IS ASSOCIATED WITH MOTOR NEURON DEGENERATION AND MUSCLE WASTING IN MICE	Consensus	Burn-induced Microglia Activation is Associated with Motor Neuron Degeneration and Muscle Wasting in Mice	2019	United States	Shock	C57BL/6	Male		80	5	ANOVA + post-hoc test	Other: Burn Injury		Chronic		Lumbar		Iba-1	immobilization			increase	14		ventral horn	no change	14		ventral horn
2091	Ma 2020	A novel hydrogel-based treatment for complete transection spinal cord injury repair is driven by microglia/macrophages repopulation	Consensus	A novel hydrogel-based treatment for complete transection spinal cord injury repair is driven by microglia/macrophages repopulation	2020	China	Biomaterials	C57BL/6	Unspecified			4	ANOVA + post-hoc test	Spinal Cord Injury		Chronic				Iba-1	PLX3397	photo-crosslinked gelatin hydrogel
2081	Luongo 2012	5'-Chloro-5'-deoxy-(¬±)-ENBA, a potent and selective adenosine A1 receptor agonist, alleviates neuropathic pain in mice through functional glial and microglial changes without affecting motor or cardiovascular functions	Consensus	5'-Chloro-5'-deoxy-(¬±)-ENBA, a Potent and Selective Adenosine A1 Receptor Agonist, Alleviates Neuropathic Pain in Mice Through Functional Glial and Microglial Changes without Affecting Motor or Cardiovascular Functions	2012	Other: Italy	Molecules	Other: CD1	Male		100	3	ANOVA + post-hoc test	Sciatic Nerve Injury Neuropathic Pain Model	SNI	Chronic		Lumbar		Iba-1	5‚Ä≤Cl5‚Ä≤d-(¬±)-ENBA			increase	7	increased mechanical allodynia	ipsilateral dorsal horn	decrease	7	suppressed mechanical allodynia	ipsilateral dorsal horn
2061	Lu 2022	Human PMSCs-derived small extracellular vesicles alleviate neuropathic pain through miR-26a-5p/Wnt5a in SNI mice model	Consensus	Human PMSCs-derived small extracellular vesicles alleviate neuropathic pain through miR-26a-5p/Wnt5a in SNI mice model	2021	China	Journal of Neuroinflammation	C57BL/6	Male				ANOVA + post-hoc test	Sciatic Nerve Injury Neuropathic Pain Model	SNI	Chronic		Lumbar		Iba-1	miR-26a-5p	iR-26a-5p/Foxy5		increase	9	increased mechanical allodynia	ipsilateral dorsal horn	decrease	9	suppressed mechanical allodynia	ipsilateral dorsal horn	no change	9	unchanged	ipsilateral dorsal horn
2056	Lu 2023	Microglia and macrophages contribute to the development and maintenance of sciatica in lumbar disc herniation	Consensus	Microglia and macrophages contribute to the development and maintenance of sciatica in lumbar disc herniation	2023	China	Pain	C57BL/6	Male & Female	Young Adult (1-4 months)		5	ANOVA + post-hoc test	Other: Lumbar Disc Herniation	Modified lumbar disc herniation	Chronic		Lumbar	sagittal; transverse	Iba-1
2040	Lopes 2022	Crotalphine Modulates Microglia M1/M2 Phenotypes and Induces Spinal Analgesia Mediated by Opioid-Cannabinoid Systems	Consensus	Crotalphine Modulates Microglia M1/M2 Phenotypes and Induces Spinal Analgesia Mediated by Opioid-Cannabinoid Systems	2022	Other: Brazil	International Journal of Molecular Sciences	C57BL/6	Male	Young Adult (1-4 months)		5	ANOVA + post-hoc test	Sciatic Nerve Injury Neuropathic Pain Model	pSNL	Chronic					Crotalphine	Minocycline + crotalphine			14	increased mechanical allodynia			14	suppressed mechanical allodynia		decrease	14	unchanged
2039	Lopes 2017	Sex differences in peripheral not central immune responses to pain-inducing injury	Consensus	Sex differences in peripheral not central immune responses to pain-inducing injury	2017	UK	Scientific Reports	C57BL/6	Male & Female	Young Adult (1-4 months)		4		Sciatic Nerve Injury Neuropathic Pain Model	Partial sciatic nerve ligation (SNL)	Chronic		Lumbar						increase	8		ipsilateral dorsal horn										increase	8		ipsilateral dorsal horn
2031	Livni 2022	Effects of combined chemotherapy and anti-programmed cell death protein 1 treatment on peripheral neuropathy and neuroinflammation in mice	Consensus	Effects of combined chemotherapy and anti- programmed cell death protein 1 treatment on peripheral neuropathy and neuroinflammation in mice	2022	Australia	Pain	C57BL/6	Male & Female	Young Adult (1-4 months)		6	ANOVA + post-hoc test	Chemotherapy induced Neuropathic Pain Model	Paclitaxel	Chronic		Thoracic; Lumbar			anti‚ÄìPD-1
2014	Liu 2017	TNF-Œ± Differentially Regulates Synaptic Plasticity in the Hippocampus and Spinal Cord by Microglia-Dependent Mechanisms after Peripheral Nerve Injury	Consensus	TNF- Differentially Regulates Synaptic Plasticity in the Hippocampus and Spinal Cord by Microglia-Dependent Mechanisms after Peripheral Nerve Injury	2017	China	Neurobiology of Disease	C57BL/6	Male	Young Adult (1-4 months)		5	T-Test	Sciatic Nerve Injury Neuropathic Pain Model	SNI			Lumbar		Iba-1	diphtheria toxin (DT)			increase	3	increased mechanical allodynia	dorsal horn	decrease	3	suppressed mechanical allodynia	dorsal horn
2008	Liu 2022	Conditioned Medium From the Stem Cells of Human Exfoliated Deciduous Teeth Ameliorates Neuropathic Pain in a Partial Sciatic Nerve Ligation Model	Consensus	Conditioned Medium From the Stem Cells of Human Exfoliated Deciduous Teeth Ameliorates Neuropathic Pain in a Partial Sciatic Nerve Ligation Model	2002	Other: Japan	Frontiers in Pharmacology	Other: ICR	Male	Young Adult (1-4 months)		9	ANOVA + post-hoc test	Sciatic Nerve Injury Neuropathic Pain Model	pSNL	Chronic		Lumbar	sagittal	Iba-1	conditioned medium (CM) derived from stem cells from human exfoliated deciduous teeth (SHED-CM)	depletion of the anti-inflammatory M2 macrophages by mannosylated-Clodrosome		increase	7	increased mechanical allodynia	ipsilateral	decrease	7	decreased mechanical allodynia	ipsilateral	no change	7	unchanged	ipsilateral
1987	Liu 2023	Regulatory T cells promote functional recovery after spinal cord injury by alleviating microglia inflammation via STAT3 inhibition	Consensus	Regulatory T cells promote functional recovery after spinal cord injury by alleviating microglia inflammation via STAT3 inhibition	2023	China	CNS Neuroscience & Therapeutic	C57BL/6	Female	Young Adult (1-4 months)		5	ANOVA + post-hoc test	Spinal Cord Injury		Chronic				Iba-1
1919	Lim 2017	IKK/NF-B-dependent satellite glia activation induces spinal cord microglia activation and neuropathic pain after nerve injury	Consensus	IKK/NF-kB-dependent satellite glia activation induces spinal cord microglia activation and neuropathic pain after nerve injury	2017	Other: Republic of Korea	Pain	C57BL/6	Male	Young Adult (1-4 months)		3	T-Test	Other: Peripheral Nerve Injury	L5 spinal nerve transection (SNT)	Chronic		Lumbar	transverse	Iba-1	IkkŒ≤ KO			increase	7	increased mechanical allodynia	dorsal horn	decrease	7	suppressed mechanical allodynia	dorsal horn
1912	Liao 2022	Component-target network and mechanism of Qufeng Zhitong capsule in the treatment of neuropathic pain	Consensus	Component-target network and mechanism of Qufeng Zhitong capsule in the treatment of neuropathic pain	2022	China	Journal of Ethnopharmacology	C57BL/6	Unspecified			6	ANOVA + post-hoc test	Sciatic Nerve Injury Neuropathic Pain Model	CCI	Chronic		Lumbar		Iba-1	Qufeng Zhitong capsule (QFZTC)
1882	Li 2020	Oleanolic acid administration alleviates neuropathic pain after a peripheral nerve injury by regulating microglia polarization-mediated neuroinflammation	Consensus	Oleanolic acid administration alleviates neuropathic pain after a peripheral nerve injury by regulating microglia polarization-mediated neuroinflammation	2020	China	The Royal Society of Chemistry Advances	C57BL/6	Male	Young Adult (1-4 months)			ANOVA + post-hoc test	Other: Peripheral Nerve Injury Model	L5 Spinal nerve ligation (SNL)	Chronic		Lumbar		Iba-1	Oleanolic acid			increase	7	increased mechanical allodynia		decrease	7	suppressed mechanical allodynia
1881	Li 2021	CircPrkcsh, a circular RNA, contributes to the polarization of microglia towards the M1 phenotype induced by spinal cord injury and acts <i>via</i> the JNK/p38 MAPK pathway	Consensus	CircPrkcsh, a circular RNA, contributes to the polarization of microglia towards the M1 phenotype induced by spinal cord injury and acts via the JNK/p38 MAPK pathway	2021	China	The FASEB Journal	C57BL/6	Male	Young Adult (1-4 months)		3	ANOVA + post-hoc test	Spinal Cord Injury		Chronic		Thoracic			sh-NC AAV	sh-circPrkcsh AAV		inflammatory microglia increase	28	increased motor dysfunction		no change	28	unchanged		non-inflammatory microglia increase	28	decreased motor dysfunction
1863	Li 2023	EphA1 aggravates neuropathic pain by activating CXCR4/RhoA/ROCK2 pathway in mice	Consensus	EphA1 aggravates neuropathic pain by activating CXCR4/RhoA/ROCK2 pathway in mice	2023	China	Human Cell	C57BL/6	Male			5	ANOVA + post-hoc test	Sciatic Nerve Injury Neuropathic Pain Model	CCI	Chronic		Lumbar		Iba-1	EphA1 KO (AAV-shEphA1)			increase	14	increased mechanical allodynia		decrease	14	suppressed mechanical allodynia
1844	Li 2023	The polarization of microglia and infiltrated macrophages in the injured mice spinal cords: a dynamic analysis	Consensus	The polarization of microglia and infiltrated macrophages in the injured mice spinal cords: a dynamic analysis	2023	China	PeerJ	C57BL/6	Female	Young Adult (1-4 months)	150	6	Kruskal-Wallis ANOVA + post-hoc test	Spinal Cord Injury	Contusive SCI			Thoracic	transverse	CD11b																	increase	7
1838	Li 2022	Activation of locus coeruleus-spinal cord noradrenergic neurons alleviates neuropathic pain in mice via reducing neuroinflammation from astrocytes and microglia in spinal dorsal horn	Consensus	Activation of locus coeruleus-spinal cord noradrenergic neurons alleviates neuropathic pain in mice via reducing neuroinflammation from astrocytes and microglia in spinal dorsal horn	2022	China	Journal of Neuroinflammation	C57BL/6	Male	Young Adult (1-4 months)		6	ANOVA + post-hoc test	Sciatic Nerve Injury Neuropathic Pain Model	CCI	Chronic				Iba-1	M3	M3+CNO		increase	7	increased mechanical allodynia	ipsilateral dorsal horn	unchanged	7	unchanged	ipsilateral dorsal horn	decrease	7	suppressed mechanical allodynia	ipsilateral dorsal horn
1837	Li 2013	Nerve injury-related autoimmunity activation leads to chronic inflammation and chronic neuropathic pain	Consensus	Nerve Injury-related Autoimmunity Activation Leads to Chronic Inflammation and Chronic Neuropathic Pain	2013	China	Anesthesiology	Other: BALB/c	Male	Young Adult (1-4 months)	mature T cells KO (nude mice)	5	ANOVA + post-hoc test	Sciatic Nerve Injury Neuropathic Pain Model		Chronic		Lumbar						increase	28	increased mechanical allodynia	ipsilateral dorsal horn	no change	28	unchanged	ipsilateral dorsal horn
1828	Li 2021	Distinct Polarization Dynamics of Microglia and Infiltrating Macrophages: A Novel Mechanism of Spinal Cord Ischemia/Reperfusion Injury	Consensus	Distinct Polarization Dynamics of Microglia and Infiltrating Macrophages: A Novel Mechanism of Spinal Cord Ischemia/Reperfusion Injury	2021	China	Journal of Inflammation Research	C57BL/6	Male	Young Adult (1-4 months)	84	3	ANOVA + post-hoc test	Other: Spinal cord ischemic/reperfusion injury (SCIRI) Model	Descending Aorta Clamping (DAC)			Lumbar		CD11b	clodronate liposome (CloLip)			inflammatory microglia increase	3	caused acute paraplegia			3	improved paraplegia
1789	Lee 2015	Characteristics of spinal microglia in aged and obese mice: potential contributions to impaired sensory behavior	Consensus	Characteristics of spinal microglia in aged and obese mice: potential contributions to impaired sensory behavior	2015	Canada	Immunity & Ageing	C57BL/6	Male	Mature Adult (4-10 months)				Other: aging				Lumbar	transverse	CD11b	obesity			increase	517	increased mechanical allodynia	dorsal horn	increase	517	unchanged	dorsal horn
1788	Lee 2018	Targeting macrophage and microglia activation with colony stimulating factor 1 receptor inhibitor is an effective strategy to treat injury-triggered neuropathic pain	Consensus	Targeting macrophage and microglia activation with colony stimulating factor 1 receptor inhibitor is an effective strategy to treat injury-triggered neuropathic pain	2018	Canada	Molecular Pain	C57BL/6	Male	Young Adult (1-4 months)		3	T-Test	Sciatic Nerve Injury Neuropathic Pain Model	PSNL	Chronic		Lumbar	transverse	CD11b	PLX5622	PLX5622						decrease	3	suppressed mechanical allodynia	ipsilateral dorsal horn
1784	Lee 2015	MMP-3 secreted from endothelial cells of blood vessels after spinal cord injury activates microglia, leading to oligodendrocyte cell death	Consensus	MMP-3 secreted from endothelial cells of blood vessels after spinal cord injury activates microglia, leading to oligodendrocyte cell death	2015	Other: Republic of Korea	Neurobiology of Disease	C57BL/6	Male	Young Adult (1-4 months)		5	T-Test	Spinal Cord Injury		Chronic		Thoracic	sagittal; transverse	Other: OX-42	MMP-3 KO			increase	5		around lesion centre	decrease	5		around lesion centre
1769	Lee 2021	Distinct roles of GT1b and CSF-1 in microglia activation in nerve injury-induced neuropathic pain	Consensus	Distinct roles of GT1b and CSF-1 in microglia activation in nerve injury-induced neuropathic pain	2021	Other: Republic of Korea	Molecular Pain	C57BL/6	Male & Female	Young Adult (1-4 months)		8	T-Test					Lumbar	coronal	Iba-1	CSF-1	GT1b						increase	3	increased mechanical allodynia		increase	3	increased mechanical allodynia							increase	3	suppressed mechanical allodynia		increase	3	suppressed mechanical allodynia
1669	Koshimizu 2020	Zonisamide ameliorates neuropathic pain partly by suppressing microglial activation in the spinal cord in a mouse model	Consensus	Zonisamide ameliorates neuropathic pain partly by suppressing microglial activation in the spinal cord in a mouse model	2020	Other: Japan	Life Sciences	C57BL/6	Male	Young Adult (1-4 months)		3	Mann‚ÄìWhitney U test	Other: Peripheral Nerve Injury Pain Model	L4 spinal nerve injury	Chronic		Lumbar		Iba-1	Zonisamide				28	increased mechanical allodynia	ipsilateral dorsal horn	decrease	28	unchanged	ipsilateral dorsal horn
1668		Development and persistence of neuropathic pain through microglial activation and KCC2 decreasing after mouse tibial nerve injury	Consensus	Development and persistence of neuropathic pain through microglial activation and KCC2 decreasing after mouse tibial nerve injury	2020	Other: Japan	Brain Research	C57BL/6	Male	Young Adult (1-4 months)		3	ANOVA + post-hoc test	Sciatic Nerve Injury Neuropathic Pain Model	tibial nerve injury	Chronic		Lumbar	transverse	Iba-1				increase	14	increased mechanical allodynia	superficial dorsal horn
1654	Kong 2023	Lyn-mediated glycolysis enhancement of microglia contributes to neuropathic pain through facilitating IRF5 nuclear translocation in spinal dorsal horn	Consensus	Lyn-mediated glycolysis enhancement of microglia contributes to neuropathic pain through facilitating IRF5 nuclear translocation in spinal dorsal horn	2023	China	Journal of Cellular and Molecular Medicine	C57BL/6	Male				ANOVA + post-hoc test	Sciatic Nerve Injury Neuropathic Pain Model	CCI	Chronic		Lumbar	transverse	Iba-1				increase	14	increased mechanical allodynia	ipsilateral dorsal horn
1652	Komori 2011	Site-specific subtypes of macrophages recruited after peripheral nerve injury	Consensus	Site-specific subtypes of macrophages recruited after peripheral nerve injury	2011	Other: Japan	Sensory and motor systems	C57BL/6	Male	Young Adult (1-4 months)		4	T-Test	Sciatic Nerve Injury Neuropathic Pain Model	PSNL	Chronic		Lumbar		Iba-1				increase	3		ipsilateral dorsal horn
1641	Kobashi 2022	Bone marrow-derived inducible microglia-like cells ameliorate motor function and survival in a mouse model of amyotrophic lateral sclerosis	Consensus	Bone marrow-derived inducible microglia-like cells ameliorate motor function and survival in a mouse model of amyotrophic lateral sclerosis	2022	Other: Japan	Cytotherapy	C57BL/6	Male	Young Adult (1-4 months)		5	ANOVA + post-hoc test	Other: Amyotrophic lateral sclerosis (ALS) model	SOD1-tg	Chronic				Iba-1	BM-iMG cells transplant				21	increased motor dysfunction		increase	21	decreased motor dysfunction
1640	Kobashi 2020	Transplantation of M2-Deviated Microglia Promotes Recovery of Motor Function after Spinal Cord Injury in Mice	Consensus	Transplantation of M2-Deviated Microglia Promotes Recovery of Motor Function after Spinal Cord Injury in Mice	2019	Other: Japan	Molecular Therapy	C57BL/6	Female	Young Adult (1-4 months)		3	ANOVA + post-hoc test	Spinal Cord Injury		Chronic				Iba-1	M1 transplant	M2 transplant																28	normalised motor dysfunction	lesion site	increase	28	normalised motor dysfunction	lesion site	increase	28	normalised motor dysfunction	lesion site
1625	Kitayama 2011	Activated Microglia Inhibit Axonal Growth through RGMa	Consensus	Activated Microglia Inhibit Axonal Growth through RGMa	2011	Other: Japan	PLoS ON	C57BL/6	Female	Young Adult (1-4 months)		3	ANOVA + post-hoc test	Spinal Cord Injury		Chronic		Thoracic	sagittal	CD11b	Minocycline																	7			decrease	7
1600	Kim 2020	Time Course of Peripheral and Central Immune System Alterations in Paclitaxel-Treated Mice: Possible Involvement of Dysfunctional Microglia	Consensus	Time Course of Peripheral and Central Immune System Alterations in Paclitaxel-Treated Mice: Possible Involvement of Dysfunctional Microglia	2020	Other: Republic of Korea	Neurochemical Journal	C57BL/6	Male	Young Adult (1-4 months)			ANOVA + post-hoc test	Chemotherapy induced Neuropathic Pain Model	Paclitaxel-induced neuropathy	Chronic				Iba-1				unchanged	7		dorsal horn
1598	Kim 2018	Anti-allodynic effect of interleukin 10 in a mouse model of complex regional pain syndrome through reduction of NKI receptor expression of microglia in the spinal cord	Consensus	Anti-allodynic effect of interleukin 10 in a mouse model of complex regional pain syndrome through reduction of NK1 receptor expression of microglia in the spinal cord	2018	Other: Republic of Korea	Journal of Pain Research	C57BL/6	Male	Young Adult (1-4 months)	100	37	T-Test	Other: Limb Fracture		Chronic	210	Lumbar		Iba-1	IL-10							decrease	28	suppressed mechanical allodynia	ipsilateral dorsal horn
1592	Kim 2017	Polyamidoamine dendrimer-conjugated triamcinolone acetonide attenuates nerve injury-induced spinal cord microglia activation and mechanical allodynia	Consensus	Polyamidoamine dendrimer-conjugated triamcinolone acetonide attenuates nerve injury-induced spinal cord microglia activation and mechanical allodynia	2017	Other: Republic of Korea	Molecular Pain	C57BL/6	Male	Young Adult (1-4 months)		3	ANOVA + post-hoc test	Other: Peripheral Nerve Injury Pain Model	L5 spinal nerve transection (SNT)	Chronic				Iba-1	TA	D-TA		increase	3	increased mechanical allodynia	ipsilateral dorsal horn	normalise	3	unchanged	ipsilateral dorsal horn	normalise	3	suppressed mechanical allodynia	ipsilateral dorsal horn
1586	Kim 2010	NADPH oxidase 2-derived reactive oxygen species in spinal cord microglia contribute to peripheral nerve injury-induced neuropathic pain	Consensus	NADPH oxidase 2-derived reactive oxygen species in spinal cord microglia contribute to peripheral nerve injury-induced neuropathic pain	2010	Other: Republic of Korea	Proceedings of the National Academy of Sciences of the United States of America	C57BL/6	Male	Young Adult (1-4 months)		4	ANOVA + post-hoc test	Other: Peripheral Nerve Injury Pain Model	L5 spinal nerve transection (SNT)	Chronic			transverse	Iba-1	Sulforaphane	SnPP		increase	14	increased mechanical allodynia	dorsal horn	decrease	14	normalised mechanical allodynia	dorsal horn		7	unchanged
1570	Khan 2015	Antiallodynic effects of alpha lipoic acid in an optimized RR-EAE mouse model of MS-neuropathic pain are accompanied by attenuation of upregulated BDNF-TrkB-ERK signaling in the dorsal horn of the spinal cord	Consensus	Antiallodynic effects of alpha lipoic acid in an optimized RR-EAE mouse model of MS-neuropathic pain are accompanied by attenuation of upregulated BDNF-TrkB-ERK signaling in the dorsal horn of the spinal cord	2015	Australia	Pharmacology Research & Perspective	C57BL/6	Female	Young Adult (1-4 months)		4	ANOVA + post-hoc test	Other: Multiple Sclerosis Model	RR-EAE	Chronic		Lumbar		CD11b	ALA																increase	21	increased mechanical allodynia	dorsal horn	normalise	21	suppressed mechanical allodynia	dorsal horn
1476	Jones 2018	Therapeutic Effect of the Substrate-Selective COX-2 Inhibitor IMMA in the Animal Model of Chronic Constriction Injury	Consensus	Therapeutic Effect of the Substrate-Selective COX-2 Inhibitor IMMA in the Animal Model of Chronic Constriction Injury	2018	United States	Frontiers in Pharmacology	C57BL/6	Male	Young Adult (1-4 months)		10	ANOVA + post-hoc test	Sciatic Nerve Injury Neuropathic Pain Model	CCI	Chronic		Lumbar	transverse	Iba-1	IMMA	IMMA + AM281		increase	14	increased mechanical allodynia	ipsilateral dorsal horn	decrease	14	suppressed mechanical allodynia			14	suppressed mechanical allodynia
1434	Jiang 2021	Go-sha-jinki-Gan Alleviates Inflammation in Neurological Disorders via p38-TNF Signaling in the Central Nervous System	Consensus	Go-sha-jinki-Gan Alleviates Inflammation in Neurological Disorders via p38-TNF Signaling in the Central Nervous System	2021	Other: Japan	Neurotherapeutics	C57BL/6	Female	Young Adult (1-4 months)		3	Mann‚ÄìWhitney U test	Other: Multiple Sclerosis Model	experimental autoimmune encephalomyelitis (EAE)	Chronic		Lumbar		Iba-1	Go-sha-jinki-Gan (GJG)																increase	28	increased EAE severity		decrease	28	no change
1428	Jiang 2023	Mitochondrial-Derived Peptide MOTS-c Ameliorates Spared Nerve Injury-Induced Neuropathic Pain in Mice by Inhibiting Microglia Activation and Neuronal Oxidative Damage in the Spinal Cord <i>via</i> the AMPK Pathway	Consensus	Mitochondrial-Derived Peptide MOTS‚Äëc Ameliorates Spared Nerve Injury-Induced Neuropathic Pain in Mice by Inhibiting Microglia Activation and Neuronal Oxidative Damage in the Spinal Cord via the AMPK Pathway	2023	China	ASC Chemical Neuroscience	Other: Kunming Swiss	Male	Young Adult (1-4 months)		8	ANOVA + post-hoc test	Sciatic Nerve Injury Neuropathic Pain Model	SNI	Chronic			coronal	Iba-1	MOTS-c	Minocycline		increase	9	increased mechanical allodynia	dorsal horn	normalise	9	suppressed mechanical allodynia	dorsal horn	normalise	9	suppressed mechanical allodynia	dorsal horn
1414	Ji 2021	NIMA-related kinase 7 amplifies NLRP3 inflammasome pro-inflammatory signaling in microglia/macrophages and mice models of spinal cord injury	Consensus	NIMA-related kinase 7 amplifies NLRP3 inflammasome pro-inflammatory signaling in microglia/macrophages and mice models of spinal cord injury	2021	China	Experimental Cell Research	C57BL/6	Female	Young Adult (1-4 months)		6	ANOVA + post-hoc test	Spinal Cord Injury		Chronic		Thoracic		Iba-1	NEK7-siRNA																increase	3	increased motor dysfunction	lesion site	unchanged	3	unchanged	lesion site
1405	Jeong 2016	High-resolution transcriptome analysis reveals neuropathic pain gene-expression signatures in spinal microglia after nerve injury	Consensus	High-resolution transcriptome analysis reveals neuropathic pain gene-expression signatures in spinal microglia after nerve injury	2016	Other: Republic of Korea	Pain	C57BL/6	Male	Young Adult (1-4 months)		12	Mann‚ÄìWhitney U test	Other: Peripheral Nerve Injury	L4 spinal nerve transection (SNT)	Chronic				CX3CR1-GFP mice				increase	7	increased mechanical allodynia	ipsilateral
1402	Jeffrey-Gauthier 2021	Locomotor deficits induced by lumbar muscle inflammation involve spinal microglia and are independent of KCC2 expression in a mouse model of complete spinal transection	Consensus	Locomotor deficits induced by lumbar muscle inflammation involve spinal microglia and are independent of KCC2 expression in a mouse model of complete spinal transection	2021	Canada	Experimental Neurology	Other: CD1	Female		25	6	ANOVA + post-hoc test	Spinal Cord Injury	Spinal Transection	Chronic		Lumbar	transverse	Iba-1	Exercise	CFA																28	increased motor dysfunction	dorsal + ventral	unchanged	28		dorsal + ventral	increase	28	increased motor dysfunction	dorsal + ventral
1370	Ishii 2013	<i>ifn</i>-Œ≥-dependent secretion of IL-10 from Th1 cells and microglia/macrophages contributes to functional recovery after spinal cord injury	Consensus	ifn-c-dependent secretion of IL-10 from Th1 cells and microglia/macrophages contributes to functional recovery after spinal cord injury	2013	Other: Japan	Cell Death and Disease	C57BL/6	Female	Young Adult (1-4 months)		3	ANOVA + post-hoc test	Spinal Cord Injury		Chronic		Thoracic	transverse	Iba-1	Th1	Th1 + IFN-Œ≥ KO																6	increased motor dysfunction	lesion site	increase	6	decreased motor dysfunction	lesion site	normalise	6	unchanged	lesion site
1368	Isami 2018	The impact of mouse strain-specific spatial and temporal immune responses on the progression of neuropathic pain	Consensus	The impact of mouse strain-specific spatial and temporal immune responses on the progression of neuropathic pain	2018	Other: Japan	Brain, Behavior, and Immunity	Other: C57BL/6J	Male	Young Adult (1-4 months)		5	ANOVA + post-hoc test	Sciatic Nerve Injury Neuropathic Pain Model	pSNL	Chronic		Lumbar		Iba-1	C3H/HeSlc			increase	3,7,14	increased mechanical allodynia	dorsal horn	non-inflammatory microglia increase	3,7,14	suppressed mechanical allodynia	dorsal horn
1357	Imari 2019	KCNMB3 in spinal microglia contributes to the generation and maintenance of neuropathic pain in mice	Consensus	KCNMB3 in spinal microglia contributes to the generation and maintenance of neuropathic pain in mice	2019	Other: Japan	International Journal of Molecular Medicine	C57BL/6	Male	Young Adult (1-4 months)	60		ANOVA + post-hoc test	Other: Peripheral Nerve Injury	L5 spinal nerve injury			Lumbar		Iba-1	KCNMB3 siRNA			increase	3	increased mechanical allodynia	ipsilateral dorsal horn	decrease	3	suppressed mechanical allodynia	ipsilateral dorsal horn
1330	Hutchinson 2019	Elimination of microglia in mouse spinal cord alters the retrograde CNS plasticity observed following peripheral axon injury	Consensus	Elimination of microglia in mouse spinal cord alters the retrograde CNS plasticity observed following peripheral axon injury	2019	United States	Brain Research	C57BL/6	Female	Young Adult (1-4 months)	50		ANOVA + post-hoc test	Other: Cervical sympathetic trunk (CST)		Chronic		Cervical; Thoracic	coronal	Iba-1	PLX5622																increase	7			decrease	7
1324	Huo 2018	Dehydrocorydaline attenuates bone cancer pain by shifting microglial M1/M2 polarization toward the M2 phenotype	Consensus	Dehydrocorydaline attenuates bone cancer pain by shifting microglial M1/M2 polarization toward the M2 phenotype	2018	China	Molecular Pain	Other: C3H/HeN	Male	Young Adult (1-4 months)		3	ANOVA + post-hoc test	Other: Cancer Pain Model	Bone Cancer Pain			Lumbar		Iba-1				non-inflammatory microglia increase	14	increased mechanical allodynia	ipsilateral dorsal horn
1322	Huo 2019	Imbalanced spinal infiltration of Th17/Treg cells contributes to bone cancer pain via promoting microglial activation	Consensus	Imbalanced spinal infiltration of Th17/Treg cells contributes to bone cancer pain via promoting microglial activation	2019	China	Brain, Behavior, and Immunity	Other: C3H/HeN	Male	Young Adult (1-4 months)		5	ANOVA + post-hoc test	Other: Bone Cancer Pain		Chronic		Lumbar	coronal	Iba-1				increase	14	increased mechanical threshold
1320	Hunyady 2019	Hemokinin-1 is an important mediator of pain in mouse models of neuropathic and inflammatory mechanisms	Consensus	Hemokinin-1 is an important mediator of pain in mouse models of neuropathic and inflammatory mechanisms	2019	Other: Hungary	Brain Research Bulletin	C57BL/6	Unspecified	Young Adult (1-4 months)		6	ANOVA + post-hoc test	Sciatic Nerve Injury Neuropathic Pain Model	PSL			Lumbar		Iba-1	Tac4 KO
1304	Huang 2023	Pretreatment of the ROS Inhibitor Phenyl-N-tert-butylnitrone Alleviates Sleep Deprivation-Induced Hyperalgesia by Suppressing Microglia Activation and NLRP3 Inflammasome Activity in the Spinal Dorsal Cord	Consensus	Pretreatment of the ROS Inhibitor Phenyl‚ÄëN‚Äëtert‚Äëbutylnitrone Alleviates Sleep Deprivation‚ÄëInduced Hyperalgesia by Suppressing Microglia Activation and NLRP3 Inflammasome Activity in the Spinal Dorsal Cord	2023	China	Neurochemical Research	C57BL/6	Unspecified	Young Adult (1-4 months)		3	ANOVA + post-hoc test	Other: Incisional Pain Model	Plantar Incisional Surgery			Lumbar	transverse		Sleep Deprivation
1287	Hu 2023	BDNF-TrkB signaling pathway-mediated microglial activation induces neuronal KCC2 downregulation contributing to dynamic allodynia following spared nerve injury	Consensus	BDNF-TrkB signaling pathway-mediated microglial activation induces neuronal KCC2 downregulation contributing to dynamic allodynia following spared nerve injury	2023	China	Molecular Pain	C57BL/6	Male	Young Adult (1-4 months)		5	T-Test	Sciatic Nerve Injury Neuropathic Pain Model	SNI			Lumbar	coronal	Iba-1	Minocycline	5BDBD		increase	3	increased mechanical allodynia	ipsilateral dorsal horn	decrease	3	suppressed mechanical allodynia	ipsilateral dorsal horn	decrease	3	suppressed mechanical allodynia	ipsilateral dorsal horn
1284	Hu 2022	TAZ Induces Migration of Microglia and Promotes Neurological Recovery After Spinal Cord Injury	Consensus	TAZ Induces Migration of Microglia and Promotes Neurological Recovery After Spinal Cord Injury	2022	China	Frontiers in Pharmacology	C57BL/6	Female	Young Adult (1-4 months)		8	ANOVA + post-hoc test	Spinal Cord Injury		Chronic	28	Thoracic	sagittal	Other: CX3CR1	XMU-MP-1																				increase	14		lesion border
1279	Hu 2023	A TRPV4-dependent neuroimmune axis in the spinal cord promotes neuropathic pain	Consensus	A TRPV4-dependent neuroimmune axis in the spinal cord promotes neuropathic pain	2023	United States	The Journal of Clinical Investigation	C57BL/6	Male & Female	Young Adult (1-4 months)		4	T-Test	Sciatic Nerve Injury Neuropathic Pain Model	SNI	Chronic				CX3CR1-GFP mice	microglial Trpv4 cKO	GSK101
1278	Hu 2018	TLR4 deficiency abrogated widespread tactile allodynia, but not widespread thermal hyperalgesia and trigeminal neuropathic pain after partial infraorbital nerve transection	Consensus	TLR4 deficiency abrogated widespread tactile allodynia, but not widespread thermal hyperalgesia and trigeminal neuropathic pain after partial infraorbital nerve transection	2018	China	Pain	C57BL/6	Male				T-Test	Orofacial Pain Model	Partial infraorbital nerve transection (p-IONX)	Chronic		Lumbar		Iba-1	TLR4 deletion			increase	14	increased mechanical allodynia	dorsal horn	decrease	14	suppressed mechanical allodynia	dorsal horn
1277	Hu 2022	Salidroside Alleviates Chronic Constriction Injury-Induced Neuropathic Pain and Inhibits of TXNIP/NLRP3 Pathway	Consensus	Salidroside Alleviates Chronic Constriction Injury‚ÄëInduced Neuropathic Pain and Inhibits of TXNIP/NLRP3 Pathway	2022	China	Neurochemical Research	C57BL/6	Male	Young Adult (1-4 months)		5	ANOVA + post-hoc test	Sciatic Nerve Injury Neuropathic Pain Model	CCI	Chronic		Lumbar			SAL			TXNIP/NMRP3 increase	14	increased mechanical allodynia	ipsilateral dorsal horn	TXNIP/NMRP3 decrease	14	suppressed mechanical allodynia	ipsilateral dorsal horn
1270	Hozumi 2021	Gene expression profiling of the spinal cord at the chronic pain phase identified CDKL5 as a candidate gene for neural remodeling	Consensus	Gene expression profiling of the spinal cord at the chronic pain phase identified CDKL5 as a candidate gene for neural remodeling	2021	Other: Japan	Neuroscience Letters		Unspecified				ANOVA + post-hoc test	Sciatic Nerve Injury Neuropathic Pain Model	Cuff Model	Chronic		Lumbar		Iba-1
1253	Honjoh 2019	Relationship of Inflammatory Cytokines From M1-Type Microglia/Macrophages at the Injured Site and Lumbar Enlargement With Neuropathic Pain After Spinal Cord Injury in the CCL21 Knockout (<i>plt</i>) Mouse	Consensus	Relationship of Inflammatory Cytokines From M1-Type Microglia/Macrophages at the Injured Site and Lumbar Enlargement With Neuropathic Pain After Spinal Cord Injury in the CCL21 Knockout (plt) Mouse	2019	Other: Japan	Frontiers in Cellular Neuroscience	C57BL/6	Male	Young Adult (1-4 months)	54	4	ANOVA + post-hoc test	Spinal Cord Injury	Contusion SCI	Chronic		Thoracic	sagittal; transverse	CD11b	CCL21 KO			inflammatory microglia increase	14	increased mechanical allodynia	lesion site	inflammatory microglia decrease	14	suppressed mechanical allodynia	lesion site
1249	Hong 2020	Treatment with 5-methoxytryptophan attenuates microglia-induced neuroinflammation in spinal cord trauma	Consensus	Treatment with 5-methoxytryptophan attenuates microglia-induced neuroinflammation in spinal cord trauma	2020	China	International Immunopharmacoloy	C57BL/6	Female	Young Adult (1-4 months)		6	ANOVA + post-hoc test	Spinal Cord Injury		Chronic		Thoracic		Iba-1	5MTP																increase	3	increased locomotor dysfunction	lesion site	decrease	3	reduced locomotor dysfunction	lesion site
1248	Hong 2022	High-density lipoprotein reduces microglia activation and protects against experimental autoimmune encephalomyelitis in mice	Consensus	High-density lipoprotein reduces microglia activation and protects against experimental autoimmune encephalomyelitis in mice	2022	China	International Immunopharmacology	C57BL/6	Female	Young Adult (1-4 months)				Other: Multiple Sclerosis Model	experimental autoimmune encephalomyelitis (EAE) by CFA and MOG35-55	Chronic					high-density lipoprotein (HDL)																increase	21	increased EAE symptoms		decrease	21	suppressed EAE symptoms
1229	Hirai 2013	The Prevalence and Phenotype of Activated Microglia/Macrophages within the Spinal Cord of the Hyperostotic Mouse (<i>twy</i>/<i>twy</i>) Changes in Response to Chronic Progressive Spinal Cord Compression: Implications for Human Cervical Compressive Myelopathy	Consensus	The Prevalence and Phenotype of Activated Microglia/Macrophages within the Spinal Cord of the Hyperostotic Mouse (twy/twy) Changes in Response to Chronic Progressive Spinal Cord Compression: Implications for Human Cervical Compressive Myelopathy	2013	Other: Japan	PLOS One	Other: ICR	Unspecified	Mature Adult (4-10 months)		5		Other: Cervical compressive myelopathy Mouse Model	twy/twy mice	Chronic		Cervical	sagittal; transverse	CD11b
1211	Hervera 2013	Treatment with carbon monoxide-releasing molecules and an HO-1 inducer enhances the effects and expression of mu-opioid receptors during neuropathic pain	Consensus	Treatment with Carbon Monoxide-releasing Molecules and an HO-1 Inducer Enhances the Effects and Expression of ¬µ-Opioid Receptors during Neuropathic Pain	2013	Other: Spain	Anesthesiology	C57BL/6	Male			5	ANOVA + post-hoc test	Sciatic Nerve Injury Neuropathic Pain Model	CCI	Chronic		Lumbar		Other: CD11b/c	tricarbonyldichloro ruthenium(II) dimer (CORM-2)	cobalt protoporphyrin IX (CoPP)		increase	10	increased mechanical allodynia	ipsilateral	normalise	10	suppressed mechanical allodynia	ipsilateral	normalise	10	no change	ipsilateral
1207	Herder 2015	Dynamic Changes of Microglia/Macrophage M1 and M2 Polarization in Theiler's Murine Encephalomyelitis	Consensus	Dynamic Changes of Microglia/Macrophage M1 and M2 Polarization in Theiler's Murine Encephalomyelitis	2015	Other: Germany	Brain Pathology	Other: SJL/J	Female	Young Adult (1-4 months)				Other: Multiple sclerosis model	Theiler‚Äôs murine encephalomyelitis (TME) virus infection	Chronic		Thoracic																			inflammatory microglia increase	14
1139	Hansmann 2019	Delayed Astrogliosis Associated with Reduced M1 Microglia Activation in Matrix Metalloproteinase 12 Knockout Mice during Theiler's Murine Encephalomyelitis	Consensus	Delayed Astrogliosis Associated with Reduced M1 Microglia Activation in Matrix Metalloproteinase 12 Knockout Mice during Theiler‚Äôs Murine Encephalomyelitis	2019	Other: Germany	International Journal of Molecular Sciences	Other: SJL/JOlaH	Unspecified				Mann‚ÄìWhitney U test	Other: Multiple Sclerosis Model	Theiler‚Äôs Murine Encephalomyelitis	Chronic		Cervical; Thoracic		Iba-1	Mmp12 KO
1122	Han 2022	DICAM in the Extracellular Vesicles from Astrocytes Attenuates Microglia Activation and Neuroinflammation	Consensus	DICAM in the Extracellular Vesicles from Astrocytes Attenuates Microglia Activation and Neuroinflammation	2022	Other: Republic of Korea	Cells	C57BL/6	Male	Young Adult (1-4 months)		4	Mann‚ÄìWhitney U test	Other: complex regional pain syndrome (CRPS) Model		Chronic		Lumbar		Iba-1	DICAM KO			increase	49	increased mechanical allodynia	dorsal horn	increase	49	increased mechanical allodynia	dorsal horn
1121	Han 2018	Plasma Hemopexin ameliorates murine spinal cord injury by switching microglia from the M1 state to the M2 state	Consensus	Plasma Hemopexin ameliorates murine spinal cord injury by switching microglia from the M1 state to the M2 state	2018	China	Cell Death and Disease	C57BL/6	Unspecified	Mature Adult (4-10 months)	129	6	ANOVA + post-hoc test	Spinal Cord Injury		Chronic	35	Thoracic	Other: Unspecified	Iba-1	Hemopexin (Hpx) knockout
1107	Halder 2019	A critical role for microglia in maintaining vascular integrity in the hypoxic spinal cord	Consensus	A critical role for microglia in maintaining vascular integrity in the hypoxic spinal cord	2019	United States	Proceedings of the National Academy of Sciences of the United States of America	C57BL/6	Male & Female	Young Adult (1-4 months)		6	ANOVA + post-hoc test	Other: Chronic Hypoxia Model		Chronic					PLX5622
1105	Hakim 2021	Spinal Cord Injury Induces Permanent Reprogramming of Microglia into a Disease-Associated State Which Contributes to Functional Recovery	Consensus	Spinal Cord Injury Induces Permanent Reprogramming of Microglia into a Disease-Associated State Which Contributes to Functional Recovery	2021	Other: Sweden	The Journal of Neuroscience	C57BL/6	Female	Young Adult (1-4 months)			ANOVA + post-hoc test	Spinal Cord Injury		Chronic		Thoracic	transverse	CD11b	CX3CR1CreER/1Rosa26DTA																disease associated microglia increase	90	reduced motor dysfunction		disease associated microglia increase	90	increased motor dysfunction
1102	Haight 2020	Of mice, microglia, and (wo)men: a case series and mechanistic investigation of hydroxychloroquine for complex regional pain syndrome	Consensus	Of mice, microglia, and (wo)men: a case series and mechanistic investigation of hydroxychloroquine for complex regional pain syndrome	2020	United States	Pain Reports	C57BL/6	Female	Young Adult (1-4 months)		5	ANOVA + post-hoc test	Other: Complex regional pain syndrome (CRPS) Model	Tibial Fracture	Chronic		Lumbar		CD11b	HCQ																increase	8	increased mechanical allodynia	dorsal horn	decrease	8	suppressed mechanical allodynia	dorsal horn
1082	Guo 2013	GRANULOCYTE COLONY-STIMULATING FACTOR IMPROVES ALTERNATIVE ACTIVATION OF MICROGLIA UNDER MICROENVIRONMENT OF SPINAL CORD INJURY	Consensus	GRANULOCYTE COLONY-STIMULATING FACTOR IMPROVES ALTERNATIVE ACTIVATION OF MICROGLIA UNDER MICROENVIRONMENT OF SPINAL CORD INJURY	2013	China	Neuroscience	Other: Kunming	Female		80		T-Test	Spinal Cord Injury	Hemisection	Chronic		Thoracic		Iba-1	G-CSF																increase	7		ipsilateral	increase	7		ipsilateral
1070	Guida 2014	PC1, a non-peptide PKR1-preferring antagonist, reduces pain behavior and spinal neuronal sensitization in neuropathic mice	Consensus	PC1, a non-peptide PKR1-preferring antagonist, reduces pain behavior and spinal neuronal sensitization in neuropathic mice	2015	Other: Italy	Pharmacological Research	Other: CD1	Male			6	ANOVA + post-hoc test	Sciatic Nerve Injury Neuropathic Pain Model	SNI	Chronic		Lumbar	transverse	Iba-1	PC1			increase	8	increased mechanical allodynia	ipsilateral dorsal horn	decrease	8	suppressed mechanical allodynia	ipsilateral dorsal horn
1057	Gu 2022	Spinal microglia contribute to sustained inflammatory pain via amplifying neuronal activity	Consensus	Spinal microglia contribute to sustained inflammatory pain via amplifying neuronal activity	2022	China	Molecular Brain	C57BL/6	Male & Female	Young Adult (1-4 months)		6	T-Test	Inflammatory Pain Model	Formalin	Acute				Iba-1	Clodronate (Clod.) depletion	microglia ablation
1056	Gu 2016	Spinal Microgliosis Due to Resident Microglial Proliferation Is Required for Pain Hypersensitivity after Peripheral Nerve Injury	Consensus	Spinal Microgliosis Due to Resident Microglial Proliferation Is Required for Pain Hypersensitivity after Peripheral Nerve Injury	2016	China	Cell Reports	C57BL/6	Male	Young Adult (1-4 months)		7	T-Test	Sciatic Nerve Injury Neuropathic Pain Model	SNT	Chronic				Iba-1	AraC			increase	7	increased mechanical allodynia	ipsilateral dorsal horn	decrease	7	suppressed mechanical allodynia	ipsilateral dorsal horn
1040	Greenhalgh 2014	Differences in the Phagocytic Response of Microglia and Peripheral Macrophages after Spinal Cord Injury and Its Effects on Cell Death	Consensus	Differences in the Phagocytic Response of Microglia and Peripheral Macrophages after Spinal Cord Injury and Its Effects on Cell Death	2014	Canada	The Journal of Neuroscience	Other: lys-EGFP-ki	Female	Young Adult (1-4 months)		4	ANOVA + post-hoc test	Spinal Cord Injury		Chronic		Thoracic		CD11b																	increase	7		at and around lesion centre
984	Gerber 2018	CSF1R Inhibition Reduces Microglia Proliferation, Promotes Tissue Preservation and Improves Motor Recovery After Spinal Cord Injury	Consensus	CSF1R Inhibition Reduces Microglia Proliferation, Promotes Tissue Preservation and Improves Motor Recovery After Spinal Cord Injury	2018	Other: France	Frontiers in Cellular Neuroscience	C57BL/6	Female	Young Adult (1-4 months)		5	ANOVA + post-hoc test	Spinal Cord Injury		Chronic		Thoracic	transverse	CX3CR1-GFP mice	GW2580																increase	14	increased motor dysfunction	lesion site	decrease	14	motor function recovery	lesion site
954	Garc√≠a-Magro 2021	Microglia and Inhibitory Circuitry in the Medullary Dorsal Horn: Laminar and Time-Dependent Changes in a Trigeminal Model of Neuropathic Pain	Consensus	Microglia and Inhibitory Circuitry in the Medullary Dorsal Horn: Laminar and Time-Dependent Changes in a Trigeminal Model of Neuropathic Pain	2021	Other: Spain	International Journal of Molecular Sciences	C57BL/6	Male	Young Adult (1-4 months)	15	5	Mann‚ÄìWhitney U test	Other: Trigeminal Neuropathic Pain	CCI-IoN	Chronic	21	Cervical	coronal	Iba-1				increase	5		ipsilateral dorsal horn
895	Freria 2020	Serial Systemic Injections of Endotoxin (LPS) Elicit Neuroprotective Spinal Cord Microglia through IL-1-Dependent Cross Talk with Endothelial Cells	Consensus	Serial Systemic Injections of Endotoxin (LPS) Elicit Neuroprotective Spinal Cord Microglia through IL-1 Dependent Cross Talk with Endothelial Cells	2020	United States	The Journal of Neuroscience	C57BL/6	Male & Female	Young Adult (1-4 months)	211	4	ANOVA + post-hoc test	Other: ischemic spinal cord injury				Cervical; Thoracic; Lumbar	coronal	Iba-1	LPSx4	IL-1Œ± KO
875		Gliotransmission modulates baseline mechanical nociception	Consensus	Gliotransmission modulates baseline mechanical nociception	2011	United States	Molecular Pain	C57BL/6	Male			3	T-Test	Sciatic Nerve Injury Neuropathic Pain Model	SNI	Chronic		Lumbar		Iba-1	dnSNARE mice				28	increased mechanical allodynia		no change	28	no change	dorsal horn
858	Finocchiaro 2018	Botulinum toxin b affects neuropathic pain but not functional recovery after peripheral nerve injury in a mouse model	Consensus	Botulinum Toxin B Affects Neuropathic Pain but Not Functional Recovery after Peripheral Nerve Injury in a Mouse Model	2018	Other: Italy	Toxins	Other: CD1	Male				ANOVA + post-hoc test	Sciatic Nerve Injury Neuropathic Pain Model	CCI	Chronic		Lumbar	transverse	CD11b	BoNTs			increase	7	increased mechanical allodynia	ipsilateral	no change	7	suppressed mechanical allodynia	ipsilateral
850	Ferraz 2021	Jararhagin, a snake venom metalloproteinase, induces mechanical hyperalgesia in mice with the neuroinflammatory contribution of spinal cord microglia and astrocytes	Consensus	Jararhagin, a snake venom metalloproteinase, induces mechanical hyperalgesia in mice with the neuroinflammatory contribution of spinal cord microglia and astrocytes	2021	Other: Brazil	International Journal of Biological Macromolecules	Other: Albino Swiss	Male			6	T-Test	Other: Snake Venom induced pain	Jararhagin	Acute		Lumbar		CX3CR1-GFP mice				increase	0	increased mechanical allodynia
849	Fernandez-Zafra 2019	Exploring the transcriptome of resident spinal microglia after collagen antibody-induced arthritis	Consensus	Exploring the transcriptome of resident spinal microglia after collagen antibody‚Äìinduced arthritis	2019	Other: Sweden	Pain	C57BL/6	Male & Female	Young Adult (1-4 months)		8	ANOVA + post-hoc test	Inflammatory Pain Model	CAIA	Chronic		Lumbar		Iba-1	Minocycline			increase	54	increased mechanical allodynia	dorsal horn	decrease	54	suppressed mechanical allodynia	dorsal horn						increase	54	increased mechanical allodynia	dorsal horn	decrease	54	failed to improve mechanical allodynia	dorsal horn
842	Fenn 2014	IL-4 Signaling Drives a Unique Arginase <SUP>+</SUP>/IL-1Œ≤<SUP>+</SUP> Microglia Phenotype and Recruits Macrophages to the Inflammatory CNS: Consequences of Age-Related Deficits in IL-4RŒ± after Traumatic Spinal Cord Injury	Consensus	IL-4 Signaling Drives a Unique Arginase+ /IL-1Œ≤+ Microglia Phenotype and Recruits Macrophages to the Inflammatory CNS: Consequences of Age-Related Deficits in IL-4RŒ± after Traumatic Spinal Cord Injury	2014	United States	The Journal of Neuroscience	Other: BALB/c	Male	Mature Adult (4-10 months)		3	Other: œá2	Spinal Cord Injury		Chronic		Thoracic	coronal	CD11b	LPSx1 + IL4							non-inflammatory microglia increase	8
823	Fang 2022	Astrocytic phosphatase and tensin homolog deleted on chromosome 10 regulates neuropathic pain by facilitating 3-hydroxy-3-methylglutaryl-CoA reductase-dependent cholesterol biosynthesis	Consensus	Astrocytic phosphatase and tensin homolog deleted on chromosome 10 regulates neuropathic pain by facilitating 3-hydroxy-3-methylglutaryl-CoA reductase‚Äìdependent cholesterol biosynthesis	2022	China	Pain		Unspecified			3	ANOVA + post-hoc test	Other: PTEN conditional knockout mice	Pten CKO	Chronic		Lumbar			HMGCR
820	Fang 2023	AdipoRon Engages Microglia to Antinociception through the AdipoR1/AMPK Pathway in SNI Mice	Consensus	AdipoRon Engages Microglia to Antinociception through the AdipoR1/AMPK Pathway in SNI Mice	2023	China	Mediators of Inflammation	C57BL/6	Male	Young Adult (1-4 months)		4	ANOVA + post-hoc test	Sciatic Nerve Injury Neuropathic Pain Model	SNI	Chronic		Lumbar		Iba-1	AdipoRon			increase	7	increased mechanical allodynia	ipsilateral dorsal horn	decrease	7	suppressed mechanical allodynia	ipsilateral dorsal horn
794	Evans 2014	High-resolution intravital imaging reveals that blood-derived macrophages but not resident microglia facilitate secondary axonal dieback in traumatic spinal cord injury	Consensus	High-resolution intravital imaging reveals that blood-derived macrophages but not resident microglia facilitate secondary axonal dieback in traumatic spinal cord injury	2014	United States	Experimental Neurology	C57BL/6	Male & Female	Young Adult (1-4 months)			T-Test	Spinal Cord Injury	DCC	Chronic		Thoracic		CX3CR1-GFP mice	CCR2 KO
717	Doolen 2018	Fingolimod reduces neuropathic pain behaviors in a mouse model of multiple sclerosis by a sphingosine-1 phosphate receptor 1-dependent inhibition of central sensitization in the dorsal horn	Consensus	Fingolimod reduces neuropathic pain behaviors in a mouse model of multiple sclerosis by a sphingosine-1 phosphate receptor 1-dependent inhibition of central sensitization in the dorsal horn	2018	UK	Pain	C57BL/6	Female	Young Adult (1-4 months)	144	5	ANOVA + post-hoc test	Other: Multiple Sclerosis Pain Model	experimental autoimmune encephalomyelitis (EAE) by complete Freund adjuvant (CFA)	Chronic		Lumbar	transverse	Iba-1	Fingolimod																increase	37	increased mechanical allodynia	dorsal horn	decrease	37	suppressed mechanical allodynia	dorsal horn
706	Dolci 2022	Therapeutic induction of energy metabolism reduces neural tissue damage and increases microglia activation in severe spinal cord injury	Consensus	Therapeutic induction of energy metabolism reduces neural tissue damage and increases microglia activation in severe spinal cord injury	2022	Other: Italy	Pharmacological Research	C57BL/6	Female	Young Adult (1-4 months)		5	T-Test	Spinal Cord Injury	Severe contusive SCI	Chronic		Thoracic	transverse	Iba-1	Œ±5																				inflammatory microglia increase	unspecified	decreased motor dysfunction
701	Djelloul 2016	RAE-1 expression is induced during experimental autoimmune encephalomyelitis and is correlated with microglia cell proliferation	Consensus	RAE-1 expression is induced during experimental autoimmune encephalomyelitis and is correlated with microglia cell proliferation	2016	Other: France	Brain, Behavior, and Immunity	C57BL/6	Unspecified			5	ANOVA + post-hoc test	Other: Multiple Sclerosis Model	experimental autoimmune encephalomyeli- tis (EAE) by MOG35-5	Chronic		Lumbar		Iba-1
696	Ding 2022	The contribution of spinal dorsal horn astrocytes in neuropathic pain at the early stage of EAE	Consensus	The contribution of spinal dorsal horn astrocytes in neuropathic pain at the early stage of EAE	2022	China	Neurobiology of Disease	C57BL/6	Female	Young Adult (1-4 months)		3	ANOVA + post-hoc test	Other: Multiple Sclerosis Pain Model	experimental autoimmune encephalomyelitis (EAE) by CFA	Chronic		Lumbar		Iba-1	PLX5622																increase	11	increased mechanical allodynia		decrease	11	unchanged
656	DeLeo 2000	Transgenic expression of TNF by astrocytes increases mechanical allodynia in a mouse neuropathy model	Consensus	Transgenic expression of TNF by astrocytes increases mechanical allodynia in a mouse neuropathy model	2000	Other: Lebanon	NeuroReport	Other: GT2	Male & Female	Young Adult (1-4 months)		12	ANOVA + post-hoc test	Other: Peripheral Nerve Injury	L5 spinal nerve transection	Chronic				CD11b	GFAP-TNF
643	deOliveira 2020	Calcitriol Prevents Neuroinflammation and Reduces Blood-Brain Barrier Disruption and Local Macrophage/Microglia Activation	Consensus	Calcitriol Prevents Neuroinflammation and Reduces Blood-Brain Barrier Disruption and Local Macrophage/Microglia Activation	2020	Other: Brazil	Frontiers in Pharmacology	C57BL/6	Female	Young Adult (1-4 months)		12	ANOVA + post-hoc test	Other: Multiple Sclerosis Model	experimental autoimmune encephalomyelitis (EAE) by CFA	Chronic		Lumbar		CD11b	1,25-dihydroxyvitamin D3																increase	18	increased EAE severity		decrease	18	suppressed EAE severity
615	Damo 2023	Activation of Œ≤2-Adrenergic Receptors in Microglia Alleviates Neuropathic Hypersensitivity in Mice	Consensus	Activation of Œ≤2-Adrenergic Receptors in Microglia Alleviates Neuropathic Hypersensitivity in Mice	2023	Other: Germany	Cells	C57BL/6	Male & Female	Young Adult (1-4 months)	258	5	ANOVA + post-hoc test	Sciatic Nerve Injury Neuropathic Pain Model	SNI	Chronic		Lumbar		Iba-1	Formoterol			increase	6	increased mechanical allodynia	ipsilateral dorsal horn	normalise	6	suppressed mechanical allodynia	ipsilateral dorsal horn						increase	6	increased mechanical allodynia	ipsilateral dorsal horn	normalise	6	suppressed mechanical allodynia	ipsilateral dorsal horn
610	Dalenogare 2023	Neuropathic-like Nociception and Spinal Cord Neuroinflammation Are Dependent on the TRPA1 Channel in Multiple Sclerosis Models in Mice	Consensus	Neuropathic-like Nociception and Spinal Cord Neuroinflammation Are Dependent on the TRPA1 Channel in Multiple Sclerosis Models in Mice	2023	Other: Italy	Cells		Female			4	ANOVA + post-hoc test	Other: Multiple Sclerosis Pain Model	relapsing-remitting experimental autoimmune encephalomyelitis (RR-EAE) (Quil A as adjuvant)	Chronic		Lumbar		Iba-1	Trpa1 KO																increase	35	increased mechanical allodynia	dorsal horn	decrease	35	suppressed mechanical allodynia	dorsal horn
536	Ciapa≈Ça 2023	Effect of pharmacological modulation of the kynurenine pathway on pain-related behavior and opioid analgesia in a mouse model of neuropathic pain	Consensus	Effect of pharmacological modulation of the kynurenine pathway on pain-related behavior and opioid analgesia in a mouse model of neuropathic pain	2023	Other: Poland	Toxicology and Applied Pharmacology	Other: Albino Swiss	Unspecified	Young Adult (1-4 months)		7	ANOVA + post-hoc test	Sciatic Nerve Injury Neuropathic Pain Model	CCI	Chronic		Lumbar		Iba-1
524	Chuang 2016	LRP1 expression in microglia is protective during CNS autoimmunity	Consensus	LRP1 expression in microglia is protective during CNS autoimmunity	2016	United States	Acta Neuropathologica Communications	C57BL/6	Female	Young Adult (1-4 months)		4	T-Test	Other: Multiple Sclerosis Model	experimental autoimmune encephalomyelitis (EAE) by CFA	Chronic		Cervical; Thoracic; Lumbar		Iba-1	Microglial LRP1 KO																				increase	15	increased EAE progression
523	Chu 2022	LncRNA KCNQ1OT1 promotes the apoptosis and inflammatory response of microglia by regulating the miR-589-5p/NPTN axis after spinal cord injury	Consensus	LncRNA KCNQ1OT1 promotes the apoptosis and infl ammatory response of microglia by regulating the miR-589-5p/NPTN axis after spinal cord injury	2022	China	Annals of the Brazilian Academy of Sciences	C57BL/6	Male	Young Adult (1-4 months)		8	ANOVA + post-hoc test	Spinal Cord Injury		Chronic		Thoracic			LV-sh-KCNQ1OT1	LV-miR-589-5		inflammatory microglia increase	28	increased locomotor dysfunction		inflammatory microglia decrease	28	decreased locomotor dysfunction		inflammatory microglia decrease	28	decreased locomotor dysfunction
512	Choi 2019	Inhibition of cytochrome P450c17 reduces spinal astrocyte activation in a mouse model of neuropathic pain via regulation of p38 MAPK phosphorylation	Consensus	Inhibition of cytochrome P450c17 reduces spinal astrocyte activation in a mouse model of neuropathic pain via regulation of p38 MAPK phosphorylation	2019	Other: Republic of Korea	Biomedicine & Pharmacotherapy	Other: CD1	Male	Young Adult (1-4 months)		6	ANOVA + post-hoc test	Sciatic Nerve Injury Neuropathic Pain Model	CCI	Chronic		Lumbar	transverse	Iba-1	Ketoconazole	SB203580		increase	3	increased mechanical allodynia	ipsilateral dorsal horn	unchanged	3	unchanged	ipsilateral dorsal horn	unchanged	3	unchanged	ipsilateral dorsal horn
504	Choi 2019	Highly selective microglial uptake of ceria-zirconia nanoparticles for enhanced analgesic treatment of neuropathic pain	Consensus	Highly selective microglial uptake of ceria‚Äìzirconia nanoparticles for enhanced analgesic treatment of neuropathic pain	2019	Other: Republic of Korea	The Royal Society of Chemistry	C57BL/6	Male	Young Adult (1-4 months)		9	ANOVA + post-hoc test	Sciatic Nerve Injury Neuropathic Pain Model	SNT	Chronic		Lumbar		Iba-1	7CZ	7CZ-Ab		increase	3	increased mechanical allodynia	ipsilateral dorsal horn	decrease	3	failed to improve mechanical allodynia	ipsilateral dorsal horn	decrease	3	suppressed mechanical allodynia	ipsilateral dorsal horn
475	Cheng 2018	Caffeic acid phenethyl ester attenuates neuropathic pain by suppressing the p38/NF-Œ∫B signal pathway in microglia	Consensus	Caffeic acid phenethyl ester attenuates neuropathic pain by suppressing the p38/NF-Œ∫B signal pathway in microglia	2018	China	Journal of Pain Research	Other: CD1	Unspecified	Young Adult (1-4 months)		4	ANOVA + post-hoc test	Sciatic Nerve Injury Neuropathic Pain Model	CCI	Chronic		Lumbar		Iba-1	CAPE			increase	21	increased mechanical allodynia	ipsilateral superficial dorsal horn	normalised	21	suppressed mechanical allodynia	ipsilateral superficial dorsal horn
470	Chen 2019	Memantine selectively prevented the induction of dynamic allodynia by blocking Kir2.1 channel and inhibiting the activation of microglia in spinal dorsal horn of mice in spared nerve injury model	Consensus	Memantine selectively prevented the induction of dynamic allodynia by blocking Kir2.1 channel and inhibiting the activation of microglia in spinal dorsal horn of mice in spared nerve injury model	2019	China	Molecular Pain	C57BL/6	Male	Young Adult (1-4 months)		8	ANOVA + post-hoc test	Sciatic Nerve Injury Neuropathic Pain Model	SNI	Chronic		Lumbar	coronal	Iba-1	MEM-10, ML133	Minocycline		increase	5	increased mechanical allodynia	superficial ipsilateral dorsal horn	normalise	5	suppressed mechanical allodynia	superficial ipsilateral dorsal horn	normalise	5	delayed mechanical allodynia	superficial ipsilateral dorsal horn
466	Chen 2019	The adenosine A<sub>2A</sub> receptor antagonist SCH58261 reduces macrophage/microglia activation and protects against experimental autoimmune encephalomyelitis in mice	Consensus	The adenosine A2A receptor antagonist SCH58261 reduces macrophage/ microglia activation and protects against experimental autoimmune encephalomyelitis in mice	2019	China	Neurochemistry International	C57BL/6	Female	Young Adult (1-4 months)		8	ANOVA + post-hoc test	Other: Multiple Sclerosis Model	experimental autoimmune en- cephalomyelitis (EAE) by CFA	Chronic		Lumbar	coronal	Iba-1	SCH58261																increase	28	increased neurobehavioral deficit		decrease	28	suppressed neurobehavioral deficit
465	Chen 2009	Influence of the vanilloid receptor TRPV1 on the activation of spinal cord glia in mouse models of pain	Consensus	Influence of the vanilloid receptor TRPV1 on the activation of spinal cord glia in mouse models of pain	2009	United States	Experimental Neurology	C57BL/6	Male	Mature Adult (4-10 months)	56	6	ANOVA + post-hoc test	Inflammatory Pain Model	Capsaicin, CFA	Acute		Lumbar		Iba-1	TRPV1 KO			increase	3, 7	increased mechanical allodynia	ipsilateral superficial dorsal horn	decrease	3, 7	suppressed mechanical allodynia	ipsilateral superficial dorsal horn
443	Chen 2022	mTOR-neuropeptide Y signaling sensitizes nociceptors to drive neuropathic pain	Consensus	mTOR‚Äìneuropeptide Y signaling sensitizes nociceptors to drive neuropathic pain	2022	China	JCI Insight	C57BL/6	Male & Female	Young Adult (1-4 months)		6	ANOVA + post-hoc test	Sciatic Nerve Injury Neuropathic Pain Model	SNI	Chronic		Lumbar	transverse	Iba-1	Rapamycin	Microglial Mtor-cKO
436	Chen 2021	VX-765 reduces neuroinflammation after spinal cord injury in mice	Consensus	VX-765 reduces neuroinflammation after spinal cord injury in mice	2021	China	Neural Regeneration Research	C57BL/6	Female	Young Adult (1-4 months)	84	6	Kruskal-Wallis ANOVA + post-hoc test	Spinal Cord Injury		Chronic		Thoracic		CD11b	VX-765			increase	7			non-inflammatory microglia increase	7									7
429	Chen 2018	Sex-Dependent Glial Signaling in Pathological Pain: Distinct Roles of Spinal Microglia and Astrocytes	Consensus	Sex-Dependent Glial Signaling in Pathological Pain: Distinct Roles of Spinal Microglia and Astrocytes	2018	United States	Neuroscience Bulletin	Other: CD1	Male & Female	Young Adult (1-4 months)		5	ANOVA + post-hoc test	Sciatic Nerve Injury Neuropathic Pain Model	CCI	Chronic		Lumbar			minocycline				7	increased mechanical allodynia		decrease	7	suppresses mechanical allodynia								7	increased mechanical allodynia		decrease	7	partially suppresses mechanical allodynia
367		Differential lumbar spinal cord responses among wild type, CD4 knockout, and CD40 knockout mice in spinal nerve L5 transection-induced neuropathic pain	Consensus	Differential lumbar spinal cord responses among wild type, CD4 knockout, and CD40 knockout mice in spinal nerve L5 transection-induced neuropathic pain	2012	United States	Molecular Pain	Other: BALB/c	Male & Female	Young Adult (1-4 months)		4	ANOVA + post-hoc test	Other: Peripheral nerve injury	L5 Spinal Nerve Transection (SNT)	Chronic	14	Lumbar		CD11b	CD4 KO	CD40 KO
351	Cai 2021	Proto-oncogene tyrosine-protein kinase SRC (Src) inhibition in microglia relieves neuroinflammation in neuropathic pain mouse models	Consensus	Proto-oncogene tyrosine-protein kinase SRC (Src) inhibition in microglia relieves neuroinflammation in neuropathic pain mouse models	2021	China	Bioengineered	C57BL/6	Unspecified	Young Adult (1-4 months)	24	8	ANOVA + post-hoc test	Sciatic Nerve Injury Neuropathic Pain Model	PNL	Chronic				Iba-1	PP2
350	Cai 2016	Procyanidins alleviates morphine tolerance by inhibiting activation of NLRP3 inflammasome in microglia	Consensus	Procyanidins alleviates morphine tolerance by inhibiting activation of NLRP3 inflammasome in microglia	2016	China	Journal of Neuroinflammation	Other: CD1	Unspecified	Young Adult (1-4 months)		4	ANOVA + post-hoc test	Other: chronic morphine tolerance		Chronic		Lumbar		Iba-1	Procyanidins
288	Borgonetti 2023	Chronic alcohol induced mechanical allodynia by promoting neuroinflammation: A mouse model of alcohol-evoked neuropathic pain	Consensus	Chronic alcohol induced mechanical allodynia by promoting neuroinflammation: A mouse model of alcohol-evoked neuropathic pain	2023	Other: Italy	British Journal of Pharmacology (BJP)	C57BL/6	Male & Female	Young Adult (1-4 months)		23	ANOVA + post-hoc test	Other: Alcohol induced Pain Model		Chronic				Iba-1
287	Borgonetti 2023	The Selective CB2 Agonist COR167 Reduced Symptoms in a Mice Model of Trauma-Induced Peripheral Neuropathy through HDAC-1 Inhibition	Consensus	The Selective CB2 Agonist COR167 Reduced Symptoms in a Mice Model of Trauma-Induced Peripheral Neuropathy through HDAC-1 Inhibition	2023	Other: Italy	Biomedicines	Other: CD1	Male				ANOVA + post-hoc test	Sciatic Nerve Injury Neuropathic Pain Model	SNI	Chronic		Lumbar		Iba-1	COR167			increase	7	increased mechanical allodynia	ipsilateral		7	suppressed mechanical allodynia
286	Borgonetti 2022	Dual HDAC/BRD4 Inhibitors Relieves Neuropathic Pain by Attenuating Inflammatory Response in Microglia After Spared Nerve Injury	Consensus	Dual HDAC/BRD4 Inhibitors Relieves Neuropathic Pain by Attenuating Inflammatory Response in Microglia After Spared Nerve Injury	2022	Other: Italy	Neurotherapeutics	Other: CD1	Male	Young Adult (1-4 months)		8	ANOVA + post-hoc test	Sciatic Nerve Injury Neuropathic Pain Model	SNI	Chronic	14	Lumbar	transverse	Iba-1	SUM 52	SUM 35		inflammatory microglia increase	14	increased mechanical allodynia	ipsilateral dorsal horn	inflammatory microglia decrease	14	suppressed mechanical allodynia	ipsilateral dorsal horn		14	suppressed mechanical allodynia
285	Borgonetti 2023	Zingiberene, a non-zinc-binding class I HDAC inhibitor: A novel strategy for the management of neuropathic pain	Consensus	Zingiberene, a non-zinc-binding class I HDAC inhibitor: A novel strategy for the management of neuropathic pain	2023	Other: Italy	Phytomedicine	Other: CD1	Male			8	ANOVA + post-hoc test	Sciatic Nerve Injury Neuropathic Pain Model	SNI			Lumbar		CD11b	Zingiberene	LG325		increase	7	increased mechanical allodynia	ipsilateral dorsal horn	inflammatory microglia decrease	7	suppressed mechanical allodynia	ipsilateral dorsal horn	inflammatory microglia decrease	7	suppressed mechanical allodynia	ipsilateral dorsal horn
282	Borgonetti 2023	Posttranscriptional Regulation of Gene Expression Participates in the Myelin Restoration in Mouse Models of Multiple Sclerosis: Antisense Modulation of HuR and HuD ELAV RNA Binding Protein	Consensus	Posttranscriptional Regulation of Gene Expression Participates in the Myelin Restoration in Mouse Models of Multiple Sclerosis: Antisense Modulation of HuR and HuD ELAV RNA Binding Protein	2023	Other: Italy	Molecular Neurobiology	C57BL/6	Male & Female	Young Adult (1-4 months)			ANOVA + post-hoc test	Sciatic Nerve Injury Neuropathic Pain Model	SNI	Chronic		Lumbar		CD11b	Anti-HuR ASO				10	increased mechanical allodynia			10	suppressed mechanical allodynia
281	Borgonetti 2023	Microglia senescence is related to neuropathic pain-associated comorbidities in the spared nerve injury model	Consensus	Microglia senescence is related to neuropathic pain‚Äìassociated comorbidities in the spared nerve injury model	2023	Other: Italy	Pain	Other: CD1	Male			6	ANOVA + post-hoc test	Sciatic Nerve Injury Neuropathic Pain Model	SNI	Chronic	28			Iba-1				increase	28	increased mechanical allodynia	ipsilateral dorsal horn
279	Borgonetti 2021	Intranasal delivery of an antisense oligonucleotide to the RNA-binding protein HuR relieves nerve injury-induced neuropathic pain	Consensus	Intranasal delivery of an antisense oligonucleotide to the RNA-binding protein HuR relieves nerve injury-induced neuropathic pain	2021	Other: Italy	Pain	Other: CD1	Male	Young Adult (1-4 months)		30	ANOVA + post-hoc test	Sciatic Nerve Injury Neuropathic Pain Model	SNI	Chronic		Lumbar		CD11b	anti-HuR ASO i.n.	anti-HuR ASO i.t.		increase	7	increased mechanical allodynia	ipsilateral dorsal horn	decrease	7	suppressed mechanical allodynia	ipsilateral dorsal horn	decrease	7	suppressed mechanical allodynia	ipsilateral dorsal horn
261	Bogacka 2020	CCR4 Antagonist (C021) Administration Diminishes Hypersensitivity and Enhances the Analgesic Potency of Morphine and Buprenorphine in a Mouse Model of Neuropathic Pain	Consensus	CCR4 Antagonist (C021) Administration Diminishes Hypersensitivity and Enhances the Analgesic Potency of Morphine and Buprenorphine in a Mouse Model of Neuropathic Pain	2020	Other: Poland	Frontiers in Immunology	Other: albino Swiss	Male			8	ANOVA + post-hoc test	Sciatic Nerve Injury Neuropathic Pain Model	CCI	Chronic		Lumbar		Iba-1	C021			increase	12	increased mechanical allodynia		decrease	12	suppressed mechanical allodynia	ipsilateral
253	Bobinski 2018	Interleukin-4 mediates the analgesia produced by low-intensity exercise in mice with neuropathic pain	Consensus	Interleukin-4 mediates the analgesia produced by low-intensity exercise in mice with neuropathic pain	2018	Other: Brazil	Pain	Other: Albino swiss	Male			7	ANOVA + post-hoc test	Sciatic Nerve Injury Neuropathic Pain Model	crush injury	Chronic		Lumbar		Iba-1	Exercise			increase	15	increased mechanical allodynia	ipsilateral dorsal horn	decrease	15	suppressed mechanical allodynia	ipsilateral dorsal horn
235	Biber 2011	Neuronal CCL21 up-regulates microglia P2X4 expression and initiates neuropathic pain development	Consensus	Neuronal CCL21 up-regulates microglia P2X4 expression and initiates neuropathic pain development	2011	Other: Japan	European Molecular Biology Organization	C57BL/6	Unspecified	Young Adult (1-4 months)		7		Sciatic Nerve Injury Neuropathic Pain Model	Spinal Nerve Injury	Chronic		Lumbar		Iba-1	plt mutation	plt mutation + CCL21
210	Benedek 2016	Estrogen induces multiple regulatory B cell subtypes and promotes M2 microglia and neuroprotection during experimental autoimmune encephalomyelitis	Consensus	Estrogen induces multiple regulatory B cell subtypes and promotes M2 microglia and neuroprotection during experimental autoimmune encephalomyelitis	2016	United States	Journal of Neuroimmunology	C57BL/6	Female	Young Adult (1-4 months)		10	T-Test	Other: Multiple Sclerosis Model	experimental autoimmune encephalomyelitis (EAE) by CFA	Chronic				CD11b	Estrogen																increase	14	increased EAE progression		decrease	14	suppressed EAE progression
204	Bellver-Landete 2019	Microglia are an essential component of the neuroprotective scar that forms after spinal cord injury	Consensus	Microglia are an essential component of the neuroprotective scar that forms after spinal cord injury	2019	Canada	Nature Communications	C57BL/6	Unspecified	Young Adult (1-4 months)		5	ANOVA + post-hoc test	Spinal Cord Injury		Chronic		Thoracic	coronal	Other: Cx3cr1creER::R26-Td mice	PLX5622	PLX73086
178	Basso 2017	Granulocyte-colony-stimulating factor (G-CSF) signaling in spinal microglia drives visceral sensitization following colitis	Consensus	Granulocyte-colony‚Äìstimulating factor (G-CSF) signaling in spinal microglia drives visceral sensitization following colitis	2017	Canada	Proceedings of the National Academy of Sciences of the United States of America	C57BL/6	Unspecified	Young Adult (1-4 months)		12	Mann‚ÄìWhitney U test	Inflammatory Pain Model	DSS-induced colitis model	Chronic		Lumbar		Iba-1	PLX 5622	G-CSF-Rab
160	Bao 2023	ScRNA analysis and ferroptosis-related ceRNA regulatory network investigation in microglia cells at different time points after spinal cord injury	Consensus	ScRNA analysis and ferroptosis-related ceRNA regulatory network investigation in microglia cells at different time points after spinal cord injury	2023	China	Journal of Orthopaedic Surgery and Research	C57BL/6	Unspecified					Spinal Cord Injury
148	Bai 2022	Exercise Facilitates the M1-to-M2 Polarization of Microglia by Enhancing Autophagy via the BDNF/AKT/mTOR Pathway in Neuropathic Pain	Consensus	Exercise Facilitates the M1-to-M2 Polarization of Microglia by Enhancing Autophagy via the BDNF/AKT/mTOR Pathway in Neuropathic Pain	2022	China	Pain Physician	C57BL/6	Unspecified				ANOVA + post-hoc test	Sciatic Nerve Injury Neuropathic Pain Model	SNI	Chronic	21	Lumbar			exercise	exercise + rapamycin
98	Apolloni 2014	Spinal cord pathology is ameliorated by P2X7 antagonism in a SOD1-mutant mouse model of amyotrophic lateral sclerosis	Consensus	Spinal cord pathology is ameliorated by P2X7 antagonism in a SOD1-mutant mouse model of amyotrophic lateral sclerosis	2014	Other: Italy	Disease Models & Mechanisms	C57BL/6	Male & Female	Mature Adult (4-10 months)		4	T-Test	Other: Amyotrophic lateral sclerosis (ALS) Model	SOD1-G93A		21	Lumbar		Iba-1	BBG
85	Ando 2020	Survival motor neuron protein regulates oxidative stress and inflammatory response in microglia of the spinal cord in spinal muscular atrophy	Consensus	Survival motor neuron protein regulates oxidative stress and inflammatory response in microglia of the spinal cord in spinal muscular atrophy	2020	Other: Japan	Journal of Pharmacological Sciences		Unspecified	Adolescent (Up to 1 month)		9	T-Test	Other: Spinal muscular atrophy (SMA) Model	SMNDelta7 mice	Chronic		Lumbar		Iba-1	SMN-ASO
77	Amo-Aparicio 2021	Interleukin-4 and interleukin-13 induce different metabolic profiles in microglia and macrophages that relate with divergent outcomes after spinal cord injury	Consensus	Interleukin-4 and interleukin-13 induce different metabolic profiles in microglia and macrophages that relate with divergent outcomes after spinal cord injury	2021	Other: Spain	Theranostics	C57BL/6	Female	Young Adult (1-4 months)			ANOVA + post-hoc test	Spinal Cord Injury		Chronic		Thoracic		CD11b	rIL-4	rIL-13		inflammatory microglia increase	3			non-inflammatory microglia increase	3			non-inflammatory microglia increase	3
60	Almeida 2015	Exercise therapy normalizes BDNF upregulation and glial hyperactivity in a mouse model of neuropathic pain	Consensus	Exercise therapy normalizes BDNF upregulation and glial hyperactivity in a mouse model of neuropathic pain	2015	Other: Brazil	Pain	Other: BALB/c	Male			8	T-Test	Sciatic Nerve Injury Neuropathic Pain Model	PSL		70	Lumbar		Iba-1	exercise	exercise + detraining		increase	7	increased mechanical allodynia	ipsilateral dorsal horn	normalised	28	normalised mechanical allodynia	ipsilateral dorsal horn	normalised	63	suppressed mechanical allodynia
54	Alhadlaq 2023	Microglia and p38 MAPK Inhibitors Suppress Development of Mechanical Allodynia in Both Sexes in a Mouse Model of Antiretroviral-Induced Neuropathic Pain	Consensus	Microglia and p38 MAPK Inhibitors Suppress Development of Mechanical Allodynia in Both Sexes in a Mouse Model of Antiretroviral-Induced Neuropathic Pain	2023	Other: Kuwait	International Journal of Molecular Sciences	Other: BALB/c	Male & Female	Young Adult (1-4 months)	90	4	Mann‚ÄìWhitney U test	Human immunodeficiency virus ‚àí1 (HIV)- therapy-induced Neuropathic Pain Model	2',3'-dideoxycytidine (ddC) Neuropathic Pain Model	Chronic	7	Lumbar	coronal	CD11b	minocycline	adezmapimod		increase	7	increased mechanical allodynia				suppressed mechanical allodynia				suppressed mechanical allodynia			increase	7	increased mechanical allodynia				suppressed mechanical allodynia				suppressed mechanical allodynia
46	Al-HadlaQ 2023	Sex Differences in the Expression of Neuroimmune Molecules in the Spinal Cord of a Mouse Model of Antiretroviral-Induced Neuropathic Pain	Consensus	Sex Differences in the Expression of Neuroimmune Molecules in the Spinal Cord of a Mouse Model of Antiretroviral-Induced Neuropathic Pain	2023	Other: Kuwait	Biomedicines	Other: BALB/c	Male & Female	Young Adult (1-4 months)			Mann‚ÄìWhitney U test	Human immunodeficiency virus ‚àí1 (HIV)- therapy-induced Neuropathic Pain Model	2',3'-dideoxycytidine (ddC) Neuropathic Pain Model	Chronic				Iba-1				increase	7	increased mechanical allodynia											no change	7	increased mechanical allodynia
39	Akagi 2014	Interferon Regulatory Factor 8 Expressed in Microglia Contributes to Tactile Allodynia Induced by Repeated Cold Stress in Rodents	Consensus	Interferon Regulatory Factor 8 Expressed in Microglia Contributes to Tactile Allodynia Induced by Repeated Cold Stress in Rodents	2014	Other: Japan	Journal of Pharmacological Sciences	C57BL/6	Male	Young Adult (1-4 months)			T-Test	Other: Fibromyalgia Animal Model	RCS	Chronic		Lumbar	transverse	Iba-1				increase	7	increased mechanical allodynia	dorsal horn
23	Agalave 2021	Sex-dependent role of microglia in disulfide high mobility group box 1 protein-mediated mechanical hypersensitivity	Consensus	Sex-dependent role of microglia in disulfide high mobility group box 1 protein-mediated mechanical hypersensitivity	2021	Other: Sweden	Pain	C57BL/6	Male & Female	Young Adult (1-4 months)		6	T-Test	Inflammatory Pain Model	HMGB1 injection	Acute		Lumbar		Iba-1	Minocycline	Microglial TLR4 KO		increase	1	increased mechanical allodynia	dorsal horn	decrease	1	suppressed mechanical allodynia	dorsal horn		1	suppressed mechanical allodynia			increase	1	increased mechanical allodynia	dorsal horn	decrease	1	unchanged	dorsal horn		1	unchanged
[truncated: 87 more columns]

## Sheet: Demographic Master Sheet
Sex	Counts	Percentage		Country	Counts	Percentage		Type of Pain Model	Counts	Percentage		Year	Counts	Percentage		Normality Testing	Counts	Percentage		Statistical Test	Counts	Percentage		Journal	Counts	Percentage		Age	Counts	Percentage		Sample size in each group		Microglia Markers	Numbers	Percentage		Mice Strain			Mice Strain	Numbers	Numbers	Percentage
Male	125	48.4496		China	84	32.5581		Peripheral Nerve Injury	121	44.8148		2023	32			data assumed normal but normality not tested	1							Pain	23	0.0891473		Young Adult (1-4 months)	194	75.1938		6		Iba-1	213	62.8319		C57BL/6	176		unspecified	14	213	62.8319
Unspecified	37	14.3411		Other: Japan	41	15.8915		Spinal Cord Injury	58	21.4815		2022	32			does not test normality but does use non-parametric test	1			ANOVA + post-hoc test	166	0.643411		The Journal of Neuroscience	13	0.0503876		unspecfied	54	20.9302				CD11b	54	15.9292		CD1	20		CD1	21	47	0.182171
Male & Female	42	16.2791		United States	30	11.6279		Multiple Sclerosis Model	28	10.3704		2021	35							T-Test	59	0.228682		Molecular Pain	12	0.0465116		Mature Adult (4-10 months)	9	3.48837		10		unspecified	39	11.5044		Swiss albino	12		Swiss albino	13
Female	54	20.9302		Canada	17	6.58915		Inflammatory Pain Model	13	4.81481		2020	20							unspecfied	17	0.0658915		Frontiers in Pharmacology	7	0.0271318		Adolescent (Up to 1 month)	1	0.387597		3		CX3CR1	21	6.19469		BALB/c	8		ICR	9
	258			Other: Italy	16	6.20155		Diabetes Neuropathic Pain Model	7	2.59259		2019	29			non para test mentioned	1			Kruskal-Wallis ANOVA + post-hoc test	3	0.0116279		Brain, Behavior, and Immunity	6	0.0232558			258			3		OX-42	5	1.47493		ICR	8		Kunming	4
				Other: Republic of Korea	11	4.26357		Chemotherapy induced Neuropathic Pain Model	6	2.22222		2018	22			non parametric test used but no explanation given	1			Mann‚ÄìWhitney U test	11	0.0426357		Experimental Neurology	6	0.0232558								iNOS	4	1.17994		C3H/HeN	2		C57BL/6	181	201	0.77907
				Other: Brazil	8	3.10078		Amyotrophic lateral sclerosis (ALS) Model	5	1.85185		2017	8			non parametric test used but normality not formally tested	1			Kruskal-Wallis ANOVA	1	0.00387597		International Journal of Molecular Sciences	6	0.0232558						4		Arg-1	4	1.17994		ddY	2		BALB/c	9
				Other: Poland	8	3.10078		Human immunodeficiency virus ‚àí1 (HIV)- therapy-induced Neuropathic Pain Model	4	1.48148		2016	17			non parametric tests but normality not tested	1			Other: œá2	1	0.00387597		Scientific Reports	6	0.0232558						4		CD11b/c	2	0.589971		SJL/J	2		SJL/J	4
				Other: Spain	7	2.71318		Burn injury-induced pain (BIP)	2	0.740741		2015	13			non-parametric test included, normality not tested though	1				258			Journal of Neuroinflammation	5	0.0193798						9		P2Y12	2	0.589971		SJL/J	1		C3H/HeN	2
				UK	6	2.32558		Cancer Pain Model	2	0.740741		2014	12			norm not tested, no para test used	1							Nature Communications	5	0.0193798						3		F4/80	1	0.294985		129/C57BL/6	1		ddY	2
				Australia	5	1.93798		complex regional pain syndrome (CRPS) Model	2	0.740741		2013	8			normality not formally tested but non parametric test applied when data is not normal	1							Proceedings of the National Academy of Sciences of the United States of America	5	0.0193798								CD68	1	0.294985		A/J	1		129/	1
				Other: France	5	1.93798		Inflammatory Pain Model	2	0.740741		2012	5			normality not formally tested but non parametric tests used	1							European Journal of Pharmacology	4	0.0155039								total experiments	339			ADAM17+/+	1		A/J	1
				Other: Germany	5	1.93798		aging	1	0.37037		2011	6			normality not formally tested but non-parametric test used	1							Neural Regeneration Research	4	0.0155039						5						C57BL/6, BALB/c	1		MRL/MPJ	1
				Other: Sweden	3	1.16279		Alcohol induced Pain Model	1	0.37037		2010	5			normality not tested but non parametric test used	1							Neurobiology of Disease	4	0.0155039						5						C57BL/6, ICR	1
				Other: Egypt	2	0.775194		Cervical compressive myelopathy Mouse Model	1	0.37037		2009	4			normality not tested but non-parametric tests are mentioned	1							Anesthesiology	3	0.0116279												C57BL/6J	1
				Other: Kuwait	2	0.775194		Cervical sympathetic trunk (CST)	1	0.37037		2008	6				13							Brain Research Bulletin	3	0.0116279						4						C57BL6, CD1	1			inbred strains
				Other: Austria	1	0.387597		Chronic Hypoxia Model	1	0.37037		2007	1											Cells	3	0.0116279						6						GT2	1			outbred stocks
				Other: Hungary	1	0.387597		chronic morphine tolerance	1	0.37037		2006	1											Glia	3	0.0116279												Keunming	1
				Other: Israel	1	0.387597		Electrical stimulation-induced chronic pain model	1	0.37037		2002	1			normality tested	16	0.0620155						International Immunopharmacology	3	0.0116279												Kunming	1
				Other: Lebanon	1	0.387597		Familial Amyotrophic lateral sclerosis (ALS) Model	1	0.37037		2000	1			uses non parametric test but says assumed as normal distribution	1							Journal of Pain Research	3	0.0116279						4						Kunming mice	1
				Other: Portugal	1	0.387597		Fibromyalgia Animal Model	1	0.37037			258			normality not tested but non parametric test used	13	0.0503876						Journal of Pharmacological Sciences	3	0.0116279						7						Kunming Swiss	1
				Other: Republic of China (ROC)	1	0.387597		hypomorphic ADAM17	1	0.37037						log transformation	2							Neurotherapeutics	3	0.0116279						8						lys-EGFP-ki	1
				Other: Switzerland	1	0.387597		Incisional Pain Model	1	0.37037		2018-2023	170	65.8915		no stat tests said	1							Journal of Neuroinflammation	2	0.00775194						5						MRL/MPJ	1
				Other: Taiwan	1	0.387597		ischemic spinal cord injury	1	0.37037		2012-2017	63	24.4186			258							Biomedicines	2	0.00775194												SJL/JOlaH	1
					258			Limb Fracture	1	0.37037		2006-2011	23	8.91473										Brain Pathology	2	0.00775194						3						Swiss-Webster	1
								Lumbar Disc Herniation	1	0.37037		>2003	2	0.775194										Brain Research	2	0.00775194												unspecified	11
								morphine tolerance	1	0.37037			258											Cell Reports	2	0.00775194													258
								Psychosocial Stress Model	1	0.37037														Experimental Cell Research	2	0.00775194
								PTEN conditional knockout mice	1	0.37037														Frontiers in Cellular Neuroscience	2	0.00775194						3
								Snake Venom induced pain	1	0.37037														International Immunopharmacoloy	2	0.00775194						8
								Spinal cord ischemic/reperfusion injury (SCIRI) Model	1	0.37037														Journal of Neurochemistry	2	0.00775194						5
								Spinal muscular atrophy (SMA) Model	1	0.37037														Journal of Neuroimmunology	2	0.00775194
									270															Life Sciences	2	0.00775194						6
																								Molecular Brain	2	0.00775194						3
																								Molecular Neurobiology	2	0.00775194
																								Molecular Therapy	2	0.00775194						3
																								Neurochemical Research	2	0.00775194						6
																								Neuropharmacology	2	0.00775194						6
																								Neuroscience Letters	2	0.00775194						6
																								Pharmacological Research	2	0.00775194						3
																								Pharmacology, Biochemistry and Behavior	2	0.00775194						5
																								Phytomedicine	2	0.00775194
																								PLoS ON	2	0.00775194						4
																								PLOS One	2	0.00775194						5
																								The FASEB Journal	2	0.00775194						3
																								Biomaterials	1	0.00387597						5
																								Cell Death and Disease	1	0.00387597
																								Cell Reports	1	0.00387597						3
									419															eLife	1	0.00387597
																								Immunity & Ageing	1	0.00387597
																								The Royal Society of Chemistry Advances	1	0.00387597
								Sciatic Nerve Injury Neuropathic Pain Model	90															ACS Nano	1	0.00387597						4
								Spinal Cord Injury	58															Acta Neuropathologica Communications	1	0.00387597						5
								Other: Multiple Sclerosis Model	23															Anesthesia and Analgesia	1	0.00387597						4
								Inflammatory Pain Model	13															Annals of Palliative Medicine	1	0.00387597						5
								Other: Peripheral Nerve Injury	10															Annals of the Brazilian Academy of Sciences	1	0.00387597
								Diabetes Neuropathic Pain Model	7															ASC Chemical Neuroscience	1	0.00387597						6
								Other: Peripheral Nerve Injury Model	7															Asian Pacific Journal of Tropical Biomedicine	1	0.00387597
								Sciatic Nerve Injury Neuropathic Pain Model	6															Biochemical and Biophysical Research Communications	1	0.00387597						9
								Other: Amyotrophic lateral sclerosis (ALS) Model	5															Biochemical Pharmacology	1	0.00387597						7
								Human immunodeficiency virus ‚àí1 (HIV)- therapy-induced Neuropathic Pain Model	4															Bioengineered	1	0.00387597						5
								Chemotherapy induced Neuropathic Pain Model	3															Biomaterials	1	0.00387597						5
								Chemotherapy induced Neuropathic Pain Model	3															Biomedicine & Pharmacotherapy	1	0.00387597						4
								Other: Multiple Sclerosis Pain Model	3															Brain and Behavior	1	0.00387597						6
								Other: Peripheral Nerve Injury Pain Model	3															Brain Sciences	1	0.00387597
								Inflammatory Pain Model	2															British Journal of Anaesthesia	1	0.00387597						5
								Orofacial Pain Model	2															British Journal of Pharmacology (BJP)	1	0.00387597						5
								Other: complex regional pain syndrome (CRPS) Model	2															CDDpress	1	0.00387597						3
								Other:	1															Cell Death and Disease	1	0.00387597						5
								Other: aging	1															Cell Discovery	1	0.00387597						4
								Other: Alcohol induced Pain Model	1															Cellular and Molecular Neurobiology	1	0.00387597						6
								Other: Bone Cancer Pain	1															CNS Neuroscience & Therapeutic	1	0.00387597						5
								Other: Burn Injury	1															Cytotherapy	1	0.00387597						6
								Other: Burn injury-induced pain (BIP)	1															Disease Models & Mechanisms	1	0.00387597
								Other: Cancer Pain Model	1															EMBO reports	1	0.00387597						4
								Other: Cervical compressive myelopathy Mouse Model	1															European Molecular Biology Organization	1	0.00387597						4
								Other: Cervical sympathetic trunk (CST)	1															Evidence-Based Complementary and Alternative Medicine	1	0.00387597						8
								Other: Chronic Hypoxia Model	1															Food Function	1	0.00387597
								Other: chronic morphine tolerance	1															Frontiers in Aging Neuroscience	1	0.00387597						4
								Other: Electrical stimulation-induced chronic pain model	1															Frontiers in Immunology	1	0.00387597						3
								Other: Familial Amyotrophic lateral sclerosis (ALS) Model	1															Frontiers in Neurology	1	0.00387597
								Other: Fibromyalgia Animal Model	1															Human Cell	1	0.00387597						4
								Other: hypomorphic ADAM17	1															Human Molecular Genetics	1	0.00387597						4
								Other: Incisional Pain Model	1															International Journal of Biological Macromolecules	1	0.00387597						6
								Other: ischemic spinal cord injury	1															International Journal of Biological Sciences	1	0.00387597						4
								Other: Limb Fracture	1															International Journal of Molecular Medicine	1	0.00387597
								Other: Lumbar Disc Herniation	1															International Journal of Surgery	1	0.00387597						6
								Other: morphine tolerance	1															JCI Insight	1	0.00387597						5
								Other: Multiple Sclerosis Model	1															Journal of Biomedical Science	1	0.00387597
								Other: Multiple Sclerosis Pain Model	1															Journal of Cellular and Molecular Medicine	1	0.00387597
								Other: PSNL Mimic Model	1															Journal of Ethnopharmacology	1	0.00387597						4
								Other: Psychosocial Stress Model	1															Journal of Immunology Research	1	0.00387597						4
								Other: PTEN conditional knockout mice	1															Journal of Inflammation Research	1	0.00387597						8
								Other: Snake Venom induced pain	1															Journal of Integrative Neuroscience	1	0.00387597						5
								Other: Spinal cord ischemic/reperfusion injury (SCIRI) Model	1															Journal of Neuroinflammation	1	0.00387597						5
								Other: Spinal muscular atrophy (SMA) Model	1															Journal of Neuroscience Research	1	0.00387597						3
								Other: Spinal Nerve Injury	1															Journal of Neurotrauma	1	0.00387597						5
								Other: Trigeminal Neuropathic Pain	1															Journal of Orthopaedic Research	1	0.00387597						7
									271															Journal of Orthopaedic Surgery and Research	1	0.00387597						5
																								Mediators of Inflammation	1	0.00387597
																								Molecular and Cellular Neuroscience	1	0.00387597						3
																								Molecular Immunology	1	0.00387597						6
																								Molecular Therapy: Methods & Clinical Development	1	0.00387597						10
																								Molecules	1	0.00387597
																								Nature Neuroscience	1	0.00387597						6
																								Neurochemical Journal	1	0.00387597						6
																								Neurochemistry International	1	0.00387597						4
																								Neuropathic pain behaviours in a chronic-relapsing model of experimental autoimmune encephalomyelitis (EAE	1	0.00387597
																								NeuroReport	1	0.00387597
																								Neuroscience	1	0.00387597
																								Neuroscience Bulletin	1	0.00387597
																								Oxidative Medicine and Cellular Longevity	1	0.00387597						3
																								Pain Physician	1	0.00387597						5
																								Pain Reports	1	0.00387597						4
																								PeerJ	1	0.00387597						9
																								Pharmaceuticals	1	0.00387597						7
																								Pharmacology Research & Perspective	1	0.00387597						5
																								PLoS Medicine	1	0.00387597
																								Science	1	0.00387597						5
																								Sensory and motor systems	1	0.00387597						4
																								Shock	1	0.00387597						5
																								Spine	1	0.00387597
																								The Journal of Clinical Investigation	1	0.00387597						4
																								The Royal Society of Chemistry	1	0.00387597						6
																								Theranostics	1	0.00387597						5
																								Toxicology and Applied Pharmacology	1	0.00387597						3
																								Toxins	1	0.00387597						6
																									258							3
																																5
																																4
																																3
																																5
																																5
																																4
																																6
																																5
																																9
																																5
																																3
																																6
																																3
																																5
																																6
																																6
																																5
																																3
																																3
																																5
																																8
																																3
																																3
																																4
																																5
																																3
																																3
																																37
																																3
																																4
																																4
																																10
																																3
																																8
																																6
																																12
																																6
																																3
																																5
																																3
																																5
																																6
																																3
																																5
																																8
																																4
																																5
																																4
																																6
																																5
																																5
																																4
																																6
																																6
																																5
																																6
																																6
																																7
																																4
																																5
																																5
																																4
																																3
																																6
																																8
																																3
																																3
																																4
																																5
																																5
																																5
																																3
																																12
																																12
																																5
																																4
																																7
																																4
																																8
																																6
																																9
																																4
																																8
																																8
																																6
																																6
																																6
																																5
																																4
																																8
																																4
																																23
																																8
																																8
																																6
																																30
																																8
																																7
																																7
																																10
																																5
																																12
																																4
																																9
																																8
																																4
																																6
																															Average	5.69

## Sheet: Inter-Rater Reliability
full text
Reviewer A	Reviewer B	A Include, B Include	A Include, B Exclude	A Exclude, B Include	A Exclude, B Exclude	Proportionate Agreement	Yes Probability	No Probability	Random Agreement Probability	Cohen's Kappa
Hannah Derue	Simran Dhir	241	37	16	46	0.84412	0.61804	0.04452	0.66256	0.53804
title and abstract
Reviewer A	Reviewer B	A Yes, B Yes	A Yes, B No	A No, B Yes	A No, B No	Proportionate Agreement	Yes Probability	No Probability	Random Agreement Probability	Cohen's Kappa
Hannah Derue	Simran Dhir	241	45	171	3689	0.9479	0.00685	0.8385	0.84535	0.66311

## Sheet: Data Sorted by Experiment
Covidence #	Study ID	Title	Reviewer Name	Title	Year of Publication	Country in which the study conducted	Journal of Publication	Mice Strain	Sex of mice	Age of mice	Total Sample size	Sample size in each group	What statistical test did they choose?	Pain model used	Specific Pain Model Used	Type of Pain	Duration of pain (in days)	Section of spinal cord assessed	Type of spinal cord section	Microglia marker	Intervention 1 Used	Intervention 2 Used	Changes in male mice:	Post Injury Change in microglia	Post Injury Time point of change (days)	Post Injury Change in pain behaviour	Post Injury Region of spinal cord	Post intervention 1 Change in microglia	Post intervention 1 Time point of change (days)	Post intervention 1 Change in pain behaviour	Post intervention 1 Region of spinal cord	Post intervention 2 Change in microglia	Post intervention 2 Time point of change (days)	Post intervention 2 Change in pain behaviour	Post intervention 2 Region of spinal cord	Changes in female mice:	Post injury Change in microglia	Post injury Time point of change (days)	Post injury Change in pain behaviour	Post injury Region of spinal cord	Post intervention 1 Change in microglia	Post intervention 1 Time point of change (days)	Post intervention 1 Change in pain behaviour	Post intervention 1 Region of spinal cord	Post intervention 2 Change in microglia	Post intervention 2 Time point of change (days)	Post intervention 2 Change in pain behaviour	Post intervention 2 Region of spinal cord	Changes in mice (unspecified sex):
4163	Zychowska 2016	Microglial inhibition influences XCL1/XCR1 expression and causes analgesic effects in a mouse model of diabetic neuropathy	Consensus	Microglial Inhibition Influences XCL1/XCR1 Expression and Causes Analgesic Effects in a Mouse Model of Diabetic Neuropathy	2016	Other: Poland	Anesthesiology	Other: Albino Swiss	Male			6	ANOVA + post-hoc test	Diabetes Neuropathic Pain Model	STZ	Chronic		Lumbar		Iba-1	minocycline hydrochloride			increase	7, 14	increased mechanical allodynia		decrease	7, 14	suppressed mechanical allodynia
4139	Zhu 2014	Ligustilide inhibits microglia-mediated proinflammatory cytokines production and inflammatory pain	Consensus	Ligustilide inhibits microglia-mediated proinflammatory cytokines production and inflammatory pain	2014	China	Brain Research Bulletin	Other: CD1	Male	Young Adult (1-4 months)			T-Test	Inflammatory Pain Model	CFA	Acute		Lumbar	coronal	Iba-1	Ligustilide			increase	5	increased mechanical allodynia		decrease	5	suppressed mechanical allodynia
4126	Zhu 2019	Overexpression of mir138 ameliorates spared sciatic nerve injury-induced neuropathic pain through the anti-inflammatory response in mice	Consensus	Overexpression Of miR138 Ameliorates Spared Sciatic Nerve Injury-Induced Neuropathic Pain Through The Anti-Inflammatory Response In Mice	2019	China	Journal of Pain Research	C57BL/6	Male			10	ANOVA + post-hoc test	Sciatic Nerve Injury Neuropathic Pain Model	SNI	Chronic		Lumbar			miR138			increase	14	increased mechanical threshold	dorsal horn	normalise	14	suppressed mechanical threshold	dorsal horn
4115	Zhou 2020	Wnt/Œ≤-catenin signaling regulates brain-derived neurotrophic factor release from spinal microglia to mediate HIV1 gp120-induced neuropathic pain	Consensus	Wnt/b-catenin signaling regulates brain-derived neurotrophic factor release from spinal microglia to mediate HIV1 gp120-induced neuropathic pain	2020	China	Molecular Pain	Other: ICR	Unspecified	Young Adult (1-4 months)		3	T-Test	Human immunodeficiency virus ‚àí1 (HIV)- therapy-induced Neuropathic Pain Model	HIV1 gp120-induced neuropathic pain	Chronic		Lumbar			Minocycline
4105	Zhou 2019	Microglia Are Indispensable for Synaptic Plasticity in the Spinal Dorsal Horn and Chronic Pain	Consensus	Microglia Are Indispensable for Synaptic Plasticity in the Spinal Dorsal Horn and Chronic Pain	2019	China	Cell Reports	C57BL/6	Male	Young Adult (1-4 months)		3	T-Test	Other: Electrical stimulation-induced chronic pain model		Chronic		Lumbar		Iba-1				increase	7	increased mechanical allodynia	dorsal horn
4092	Zhou 2022	lncRNA MEG3 restrained the M1 polarization of microglia in acute spinal cord injury through the HuR/A20/NF-Œ∫B axis	Consensus	lncRNA MEG3 restrained the M1 polarization of microglia in acute spinal cord injury through the HuR/A20/NF-Œ∫B axis	2021	China	Brain Pathology	C57BL/6	Male		20			Spinal Cord Injury		Acute					lncRNA MEG3					increased locomotor dysfunction		non-inflammatory microglia increase		decreased locomotor dysfunction
4089	Zhou 2021	Short-chain fatty acids contribute to neuropathic pain via regulating microglia activation and polarization	Consensus	Short-chain fatty acids contribute to neuropathic pain via regulating microglia activation and polarization	2021	China	Molecular Pain	C57BL/6	Male	Young Adult (1-4 months)		4	ANOVA + post-hoc test	Sciatic Nerve Injury Neuropathic Pain Model	CCI	Chronic		Lumbar			ABX	ABX + SCFA		increase	21	increased mechanical allodynia		normalise	21	suppressed mechanical allodynia		unchanged	21	unchanged
4048	Zhao 2019	TMEM16F inhibition limits pain-associated behavior and improves motor function by promoting microglia M2 polarization in mice	Consensus	TMEM16F inhibition limits pain-associated behavior and improves motor function by promoting microglia M2 polarization in mice	2019	China	Biochemical and Biophysical Research Communications	C57BL/6	Male			4	ANOVA + post-hoc test	Spinal Cord Injury	Spinal Cord Contusion Injury	Acute	3	Thoracic		Iba-1	TMEM16F KO			increased	3	increased mechanical allodynia	lesion site	decreased		suppressed mechanical allodynia	lesion site
4040	Zhang 2021	LncRNA embryonic stem cells expressed 1 (Lncenc1) is identified as a novel regulator in neuropathic pain by interacting with EZH2 and downregulating the expression of Bai1 in mouse microglia	Consensus	LncRNA embryonic stem cells expressed 1 (Lncenc1) is identified as a novel regulator in neuropathic pain by interacting with EZH2 and downregulating the expression of Bai1 in mouse microglia	2021	China	Experimental Cell Research	C57BL/6	Male	Young Adult (1-4 months)	27	9	ANOVA + post-hoc test	Sciatic Nerve Injury Neuropathic Pain Model	partial sciatic nerve ligation (pSNL)	Chronic				Other: OX-42	Lncenc1 siRNA			increase	15	increased mechanical allodynia	dorsal horn	decrease	15	suppressed mechanical allodynia	dorsal horn
4037	Zhang 2023	Tetrandrine attenuates SNI-induced mechanical allodynia by inhibiting spinal CKLF1	Consensus	Tetrandrine attenuates SNI-induced mechanical allodynia by inhibiting spinal CKLF1	2023	China	Neuropharmacology	C57BL/6	Male	Young Adult (1-4 months)		3	T-Test	Sciatic Nerve Injury Neuropathic Pain Model	SNI	Chronic		Lumbar		Iba-1	Tetrandrine (TET)			increase	14	increased mechanical allodynia		decrease	14	suppressed mechanical allodynia
4009	Zhang 2021	Low concentration of Bupivacaine ameliorates painful diabetic neuropathy by mediating miR-23a/PDE4B axis in microglia	Consensus	Low concentration of Bupivacaine ameliorates painful diabetic neuropathy by mediating miR-23a/PDE4B axis in microglia	2021	China	European Journal of Pharmacology	C57BL/6	Male	Young Adult (1-4 months)			ANOVA + post-hoc test	Diabetes Neuropathic Pain Model	STZ	Chronic				Other: CD11b/c, Iba-1	Bupivacaine			increase		increased mechanical allodynia		decrease		suppressed mechanical allodynia
3997	Zhang 2016	SOCS1 regulates neuropathic pain by inhibiting neuronal sensitization and glial activation in mouse spinal cord	Consensus	SOCS1 regulates neuropathic pain by inhibiting neuronal sensitization and glial activation in mouse spinal cord	2016	China	Brain Research Bulletin	Other: Kunming mice	Male	Young Adult (1-4 months)			ANOVA + post-hoc test	Sciatic Nerve Injury Neuropathic Pain Model	CCI	Chronic		Lumbar		Iba-1	lenti-SOCS1			increase	9	increased mechanical allodynia		decrease	9	suppressed mechanical allodynia
3994	Zhang 2016	Widespread pain sensitization after partial infraorbital nerve transection in MRL/MPJ mice	Consensus	Widespread pain sensitization after partial infraorbital nerve transection in MRL/MPJ mice	2016	China	Pain	Other: MRL/MPJ	Male	Young Adult (1-4 months)		5	ANOVA + post-hoc test	Orofacial Pain Model	partial infraorbital nerve transection (p-IONX)	Chronic		Thoracic; Lumbar	coronal	Iba-1	Minocycline			increase	7	increased mechanical allodynia	ipsilateral dorsal horn	decrease	7	suppressed mechanical allodynia	ipsilateral dorsal horn
3990	Zhang 2022	Spinal microglia-derived TNF promotes the astrocytic JNK/CXCL1 pathway activation in a mouse model of burn pain	Consensus	Spinal microglia-derived TNF promotes the astrocytic JNK/CXCL1 pathway activation in a mouse model of burn pain	2022	China	Brain, Behavior, and Immunity	C57BL/6	Male & Female	Young Adult (1-4 months)		5	ANOVA + post-hoc test	Other: Burn injury-induced pain (BIP)	Second-degree burn injury	Chronic		Lumbar		Iba-1	Minocycline
3985	Zhang 2016	Aldose Reductase Regulates Microglia/Macrophages Polarization Through the cAMP Response Element-Binding Protein After Spinal Cord Injury in Mice	Consensus	Aldose Reductase Regulates Microglia/Macrophages Polarization Through the cAMP Response Element-Binding Protein After Spinal Cord Injury in Mice	2016	China	Molecular Neurobiology	C57BL/6	Unspecified		53		T-Test	Spinal Cord Injury		Chronic			sagittal; transverse	Other: Iba-1, iNOS, Arg-1	AR KO
3953	Zhang 2007	Expression of CCR2 in both resident and bone marrow-derived microglia plays a critical role in neuropathic pain	Consensus	Expression of CCR2 in Both Resident and Bone Marrow-Derived Microglia Plays a Critical Role in Neuropathic Pain	2007	Canada	The Journal of Neuroscience	C57BL/6	Male	Young Adult (1-4 months)		4	T-Test	Sciatic Nerve Injury Neuropathic Pain Model	Partial sciatic nerve ligation (pSNL)	Chronic		Lumbar		Iba-1	CCR2 KO	CCR2KO chimeric		increase	14	increased mechanical allodynia	ipsilateral	decrease	14	suppressed mechanical allodynia	ipsilateral	no change	14	unchanged	ipsilateral
3942	Zhang 2019	Antinociceptive effect of isoorientin against neuropathic pain induced by the chronic constriction injury of the sciatic nerve in mice	Consensus	Antinociceptive effect of isoorientin against neuropathic pain induced by the chronic constriction injury of the sciatic nerve in mice	2019	China	International Immunopharmacoloy	Other: ICR	Male	Young Adult (1-4 months)		6	ANOVA + post-hoc test	Sciatic Nerve Injury Neuropathic Pain Model	CCI	Chronic		Lumbar		Iba-1	Isoorientin			increase	14	increased mechanical allodynia		decrease	14	suppressed mechanical allodynia
3938		Selective activation of microglia in spinal cord but not higher cortical regions following nerve injury in adult mouse	Consensus	Selective activation of microglia in spinal cord but not higher cortical regions following nerve injury in adult mouse	2008	Canada	Molecular Pain	Other: C57BL/6, BALB/c	Unspecified	Young Adult (1-4 months)			T-Test	Sciatic Nerve Injury Neuropathic Pain Model	common peroneal nerve (CPN) ligation	Chronic		Lumbar		CX3CR1-GFP mice
3923	Zha 2021	Bu Shen Yi Sui Capsule Alleviates Neuroinflammation and Demyelination by Promoting Microglia toward M2 Polarization, Which Correlates with Changes in miR-124 and miR-155 in Experimental Autoimmune Encephalomyelitis	Consensus	Bu Shen Yi Sui Capsule Alleviates Neuroinflammation and Demyelination by Promoting Microglia toward M2 Polarization, Which Correlates with Changes in miR-124 and miR-155 in Experimental Autoimmune Encephalomyelitis	2021	China	Oxidative Medicine and Cellular Longevity	C57BL/6	Female	Young Adult (1-4 months)			Kruskal-Wallis ANOVA + post-hoc test	Other: Multiple Sclerosis Model	experimental autoimmune encephalomyelitis (EAE) by MOG35-55 and CFA			Lumbar			Bu Shen Yi Sui (BSYS)																increase	40			non-inflammatory microglia increase	40	suppressed EAE clinical severity
3922	Zeng 2018	<i>Snx27</i> Deletion Promotes Recovery From Spinal Cord Injury by Neuroprotection and Reduces Macrophage/Microglia Proliferation	Consensus	Snx27 Deletion Promotes Recovery From Spinal Cord Injury by Neuroprotection and Reduces Macrophage/Microglia Proliferation	2018	China	Frontiers in Neurology	C57BL/6	Female	Young Adult (1-4 months)		4	ANOVA + post-hoc test	Spinal Cord Injury		Chronic		Thoracic		Iba-1	SNX27 haploinsufficiency																increase	7	increased locomotor dysfunction		decrease	7	decreased locomotor dysfunction
3914	Zajaczkowska 2018	Involvement of microglial cells in the antinociceptive effects of metamizol in a mouse model of neuropathic pain	Consensus	Involvement of microglial cells in the antinociceptive effects of metamizol in a mouse model of neuropathic pain	2018	Other: Poland	Pharmacology, Biochemistry and Behavior	Other: CD1	Male	Young Adult (1-4 months)		7	ANOVA + post-hoc test	Sciatic Nerve Injury Neuropathic Pain Model	CCI	Chronic		Lumbar		Iba-1	Metamizol			increase	7	increased mechanical allodynia		decrease	7	suppressed mechanical allodynia
3913	ZajƒÖczkowska 2023	Mirogabalin Decreases Pain-like Behaviors by Inhibiting the Microglial/Macrophage Activation, p38MAPK Signaling, and Pronociceptive CCL2 and CCL5 Release in a Mouse Model of Neuropathic Pain	Consensus	Mirogabalin Decreases Pain-like Behaviors by Inhibiting the Microglial/Macrophage Activation, p38MAPK Signaling, and Pronociceptive CCL2 and CCL5 Release in a Mouse Model of Neuropathic Pain	2023	Other: Poland	Pharmaceuticals	Other: CD1	Male	Young Adult (1-4 months)		8	ANOVA + post-hoc test	Sciatic Nerve Injury Neuropathic Pain Model	CCI	Chronic		Lumbar		Iba-1	Mirogabalin			increase	7	increased mechanical allodynia	ipsilateral	decrease	7	suppressed mechanical allodynia	ipsilateral
3902	Yuan 2015	Neuroprotective effects of nitidine against traumatic CNS injury via inhibiting microglia activation	Consensus	Neuroprotective effects of nitidine against traumatic CNS injury via inhibiting microglia activation	2015	China	Brain, Behavior, and Immunity	C57BL/6	Male & Female	Young Adult (1-4 months)		5	ANOVA + post-hoc test	Spinal Cord Injury		Chronic		Thoracic		Iba-1	Nitidine
3884	Yu 2022	M1-type microglia can induce astrocytes to deposit chondroitin sulfate proteoglycan after spinal cord injury	Consensus	M1-type microglia can induce astrocytes to deposit chondroitin sulfate proteoglycan after spinal cord injury	2021	China	Neural Regeneration Research	C57BL/6	Female	Young Adult (1-4 months)	50		ANOVA + post-hoc test	Spinal Cord Injury		Chronic		Thoracic	sagittal	Other: CX3CR1																	inflammatory microglia increase	3
3880	Yu 2021	Role of MK2 signaling pathway mediating microglia/macrophages polarization in chronic compression injury of cervical spinal cord	Consensus	Role of MK2 signaling pathway mediating microglia/macrophages polarization in chronic compression injury of cervical spinal cord	2021	China	Annals of Palliative Medicine	Other: ICR	Unspecified	Young Adult (1-4 months)		3	ANOVA + post-hoc test	Spinal Cord Injury	twy/twy mice	Chronic		Cervical		Other: iNOS, Arg-1	MK2 inhibitor (PF-3644022)
3862	Yoshikawa 2022	Comparing effects of microgravity and amyotrophic lateral sclerosis in the mouse ventral lumbar spinal cord	Consensus	Comparing effects of microgravity and amyotrophic lateral sclerosis in the mouse ventral lumbar spinal cord	2022	Other: Japan	Molecular and Cellular Neuroscience	C57BL/6	Male	Young Adult (1-4 months)	12			Other: Amyotrophic lateral sclerosis (ALS) Model	SOD1 G93A mice			Lumbar						inflammatory microglia increase	30		ventral
3853	Yip 2019	Docosahexaenoic acid reduces microglia phagocytic activity via miR-124 and induces neuroprotection in rodent models of spinal cord contusion injury	Consensus	Docosahexaenoic acid reduces microglia phagocytic activity via miR-124 and induces neuroprotection in rodent models of spinal cord contusion injury	2019	UK	Human Molecular Genetics	C57BL/6	Female	Young Adult (1-4 months)			ANOVA + post-hoc test	Spinal Cord Injury				Thoracic	transverse	Other: Iba1, P2Y12	Docosahexaenoic acid (DHA)	miR-124 Inhibitor																7		dorsal lesion centre	phagocytic microglia increase	7	suppressed neurological symptoms	dorsal lesion centre	phagocytic microglia decrease	7	compromised neurological recovery	dorsal lesion centre
3849	Yin 2010	Centrally Administered Pertussis Toxin Inhibits Microglia Migration to the Spinal Cord and Prevents Dissemination of Disease in an EAE Mouse Model	Consensus	Centrally Administered Pertussis Toxin Inhibits Microglia Migration to the Spinal Cord and Prevents Dissemination of Disease in an EAE Mouse Model	2010	United States	PLoS ON	C57BL/6	Female	Young Adult (1-4 months)			ANOVA + post-hoc test	Other: Multiple Sclerosis Model	experimental autoimmune encephalomyelitis (EAE) by MOG35‚Äì55 and CFA				coronal	Iba-1	Pertussis toxin (PTx)																increase	7			decrease	7	suppressed EAE clinical symptoms
3825	Yao 2016	Dynamics of spinal microglia repopulation following an acute depletion	Consensus	Dynamics of spinal microglia repopulation following an acute depletion	2016	Canada	Scientific Reports	C57BL/6	Male	Young Adult (1-4 months)		3	ANOVA + post-hoc test	Sciatic Nerve Injury Neuropathic Pain Model	pSNL	Chronic		Lumbar	transverse	Iba-1	Mac-1-saporin	CR2 KO + Mac-1-saporin		increase	3	increased mechanical allodynia		unchanged	3	unchanged		unchanged	5
3819	Yao 2014	Programmed Death 1 Deficiency Induces the Polarization of Macrophages/Microglia to the M1 Phenotype After Spinal Cord Injury in Mice	Consensus	Programmed Death 1 Deficiency Induces the Polarization of Macrophages/Microglia to the M1 Phenotype After Spinal Cord Injury in Mice	2014	China	Neurotherapeutics	C57BL/6	Male			8	ANOVA + post-hoc test	Spinal Cord Injury		Chronic					PD-1 KO							inflammatory microglia increase	14	increased locomotor dysfunction
3789	Yang 2015	Effects of dextromethorphan and oxycodone on treatment of neuropathic pain in mice	Consensus	Effects of dextromethorphan and oxycodone on treatment of neuropathic pain in mice	2015	Other: Republic of China (ROC)	Journal of Biomedical Science	C57BL/6	Male	Young Adult (1-4 months)	123	5	ANOVA + post-hoc test	Other: Peripheral Nerve Injury Model	L5 Spinal nerve ligation (SNL)	Chronic		Lumbar	transverse	Iba-1	DM10	Oxycodone		increase	14	increased mechanical allodynia	ipsilateral dorsal horn	unchanged	14	unchanged	ipsilateral dorsal horn	decrease	14	suppressed mechanical allodynia	ipsilateral dorsal horn
3788	Yang 2020	Effects of Hericium erinaceus Mycelium Extracts on the Functional Activity of Purinoceptors and Neuropathic Pain in Mice with L5 Spinal Nerve Ligation	Consensus	Effects of Hericium erinaceus Mycelium Extracts on the Functional Activity of Purinoceptors and Neuropathic Pain in Mice with L5 Spinal Nerve Ligation	2020	Other: Taiwan	Evidence-Based Complementary and Alternative Medicine	C57BL/6	Male	Young Adult (1-4 months)			T-Test	Other: Peripheral Nerve Injury Model	L5 Spinal Nerve Ligation (SNL)	Chronic		Lumbar		Iba-1	Hericium erinaceus mycelium crude extract (HE-CE)			increase	13	increased mechanical allodynia	ipsilateral dorsal horn	normalise	13	suppressed mechanical allodynia	ipsilateral dorsal horn
3783	Yang 2021	Total flavonoids of astragalus attenuates experimental autoimmune encephalomyelitis by suppressing the activation and inflammatory responses of microglia via JNK/AKT/NFŒ∫B signaling pathway	Consensus	Total flavonoids of astragalus attenuates experimental autoimmune encephalomyelitis by suppressing the activation and inflammatory responses of microglia via JNK/AKT/NFŒ∫B signaling pathway	2021	China	Phytomedicine	C57BL/6	Female	Young Adult (1-4 months)		6	ANOVA + post-hoc test	Other: Multiple Sclerosis Model	experimental autoimmune encephalomyelitis (EAE)by MOG35‚Äì55					Iba-1	total flavonoids of Astragalus (TFA)	methylprednisolone (MPD)															increase	21			decrease	21	suppressed EAE symptoms		decrease	21	suppressed EAE symptoms
3746	Yaguchi 2008	Functional recovery after spinal cord injury in mice through activation of microglia and dendritic cells after IL-12 administration	Consensus	Functional Recovery After Spinal Cord Injury in Mice Through Activation of Microglia and Dendritic Cells After IL-12 Administration	2008	Other: Japan	Journal of Neuroscience Research	Other: BALB/c	Female	Young Adult (1-4 months)		3	T-Test	Spinal Cord Injury	Overhemisection model	Chronic		Thoracic	sagittal	CD11b	mrIL-12																				increase	7	increased locomotor recovery	lesion site
3731	Xu 2018	Ecto-5‚Ä≤-nucleotidase (CD73) attenuates inflammation after spinal cord injury by promoting macrophages/microglia M2 polarization in mice	Consensus	Ecto-5‚Ä≤-nucleotidase (CD73) attenuates inflammation after spinal cord injury by promoting macrophages/microglia M2 polarization in mice	2018	China	Journal of Neuroinflammation	C57BL/6	Male					Spinal Cord Injury		Chronic		Thoracic	transverse		CD73 KO			increase	3	increased motor dysfunction		inflammatory microglia increase and non inflammatory decrease	3	increased motor dysfunction
3704	Xu 2021	Bioinformatics analysis identifies CSF1R as an essential gene mediating Neuropathic pain - Experimental research	Consensus	Bioinformatics analysis identifies CSF1R as an essential gene mediating Neuropathic pain - Experimental research	2021	China	International Journal of Surgery	C57BL/6	Unspecified	Young Adult (1-4 months)		3	T-Test	Sciatic Nerve Injury Neuropathic Pain Model	SNI	Chronic		Lumbar		Iba-1	PLX3397
3701	Xu 2023	FHL2 regulates microglia M1/M2 polarization after spinal cord injury via PARP14-depended STAT1/6 pathway	Consensus	FHL2 regulates microglia M1/M2 polarization after spinal cord injury via PARP14-depended STAT1/6 pathway	2023	China	International Immunopharmacology	C57BL/6	Male & Female	Young Adult (1-4 months)		6	ANOVA + post-hoc test	Spinal Cord Injury		Chronic					LV-shNC	LV-shFHL2
3700	Xu 2023	Poly(ADP-ribose) polymerase family member 14 promotes functional recovery after spinal cord injury through regulating microglia M1/M2 polarization via STAT1/6 pathway	Consensus	Poly(ADP-ribose) polymerase family member 14 promotes functional recovery after spinal cord injury through regulating microglia M1/M2 polarization via STAT1/6 pathway	2022	China	Neural Regeneration Research	C57BL/6	Female	Young Adult (1-4 months)	176	6	ANOVA + post-hoc test	Spinal Cord Injury		Chronic		Thoracic		Iba-1	Lv-shPARP14																increase	7	increased locomotor dysfunction	ventral horn	inflammatory microglia increase	7	enhanced locomotor dysfunction	ventral horn
3682	Xie 2023	Apigenin Alleviates Allodynia and Hyperalgesia in a Mouse Model of Chemotherapy-Induced Peripheral Neuropathy via Regulating Microglia Activation and Polarization	Consensus	Apigenin Alleviates Allodynia and Hyperalgesia in a Mouse Model of Chemotherapy-Induced Peripheral Neuropathy via Regulating Microglia Activation and Polarization	2023	China	Journal of Integrative Neuroscience	Other: CD1	Male	Young Adult (1-4 months)		6	ANOVA + post-hoc test	Chemotherapy induced Neuropathic Pain Model	Paclitaxel induced CIPN	Chronic				CD11b	Apigenin			increase		increased nociceptive behaviour		decrease		suppressed nociceptive behaviour
3670	Xiao 2010	Genetic Ablation of Steroid Receptor Coactivator-3 Promotes PPAR-Œ≤-Mediated Alternative Activation of Microglia in Experimental Autoimmune Encephalomyelitis	Consensus	Genetic ablation of steroid receptor coactivator-3 promotes PPAR-Œ≤-mediated alternative activation of microglia in experimental autoimmune encephalomyelitis	2010	China	Glia	C57BL/6	Unspecified	Young Adult (1-4 months)		3	ANOVA + post-hoc test	Other: Multiple Sclerosis Model	experimental autoimmune encephalomyelitis (EAE) by MOG35‚Äì55 and CFA					CD11b	SRC-3 KO
3654	Xia 2022	Continual Deletion of Spinal Microglia Reforms Astrocyte Scar Favoring Axonal Regeneration	Consensus	Continual Deletion of Spinal Microglia Reforms Astrocyte Scar Favoring Axonal Regeneration	2022	China	Frontiers in Pharmacology	C57BL/6	Unspecified	Young Adult (1-4 months)		5	ANOVA + post-hoc test	Spinal Cord Injury		Chronic				Iba-1	PLX3397
3636	Wu 2013	Targeting estrogen receptor Œ≤ in microglia and T cells to treat experimental autoimmune encephalomyelitis	Consensus	Targeting estrogen receptor Œ≤ in microglia and T cells to treat experimental autoimmune encephalomyelitis	2013	United States	Proceedings of the National Academy of Sciences of the United States of America	Other: SJL/J	Female	Young Adult (1-4 months)	35		ANOVA + post-hoc test	Other: Multiple Sclerosis Model	experimental autoimmune encephalomyelitis (EAE)			Lumbar		Iba-1	Proteolipid protein (PLP)	Proteolipid protein (PLP) + LY3201																			increase	36	increased death rate		decrease	36	decreased EAE progression
3620	Wu 2016	Cell cycle inhibition limits development and maintenance of neuropathic pain following spinal cord injury	Consensus	Cell cycle inhibition limits development and maintenance of neuropathic pain following spinal cord injury	2016	United States	Pain	C57BL/6	Male	Young Adult (1-4 months)		4	ANOVA + post-hoc test	Spinal Cord Injury	Spinal cord contusion	Chronic		Lumbar	coronal	Iba-1	Flavopiridol			increase	49	increased mechanical allodynia	lesion site	decrease	49	suppressed mechanical allodynia	lesion site
3597	Wlaschin 2018	Dual leucine zipper Kinase is required for mechanical allodynia and microgliosis after nerve injury	Consensus	Dual leucine zipper kinase is required for mechanical allodynia and microgliosis after nerve injury	2018	United States	eLife	C57BL/6	Male & Female			5	T-Test	Sciatic Nerve Injury Neuropathic Pain Model	SNI	Chronic				Iba-1	DLK cKO
3584	Wilkerson 2020	Peripheral versus central mechanisms of the cannabinoid type 2 receptor agonist AM1710 in a mouse model of neuropathic pain	Consensus	Peripheral versus central mechanisms of the cannabinoid type 2 receptor agonist AM1710 in a mouse model of neuropathic pain	2020	United States	Brain and Behavior	Other: CD1	Male	Young Adult (1-4 months)	173	3	ANOVA + post-hoc test	Sciatic Nerve Injury Neuropathic Pain Model	CCI	Chronic				Iba-1	CB1R KO	AM1710		increase	12	increased mechanical allodynia	ipsilateral dorsal horn	no change	12	unchanged	ipsilateral dorsal horn	no change	12	unchanged	ipsilateral dorsal horn
3493	Wang 2020	Pellino1 Contributes to Morphine Tolerance by Microglia Activation via MAPK Signaling in the Spinal Cord of Mice	Consensus	Pellino1 Contributes to Morphine Tolerance by Microglia Activation via MAPK Signaling in the Spinal Cord of Mice	2020	China	Cellular and Molecular Neurobiology	Other: Keunming	Male			5	ANOVA + post-hoc test	Other: morphine tolerance				Lumbar		Iba-1	Morphine + shScr	Morphine + shPeli1		increase	8	increased mechanical allodynia	dorsal horn	no change	8	unchanged	dorsal horn	decrease	8	suppressed mechanical allodynia	dorsal horn
3491	Wang 2020	Butylphthalide has an Anti-Inflammatory Role in Spinal Cord Injury by Promoting Macrophage/Microglia M2 Polarization <i>via</i> p38 Phosphorylation	Consensus	Butylphthalide has an Anti-Inflammatory Role in Spinal Cord Injury by Promoting Macrophage/ Microglia M2 Polarization via p38 Phosphorylation	2020	China	Spine	C57BL/6	Male	Young Adult (1-4 months)			ANOVA + post-hoc test	Spinal Cord Injury		Chronic		Thoracic		Other: iNOS, Arginine-1	Butylphthalide (3-n-butylphthalide or NBP)			increase	3			non-inflammatory microglia increase	3
3363	Vacca 2014	Higher pain perception and lack of recovery from neuropathic pain in females: A behavioural, immunohistochemical, and proteomic investigation on sex-related differences in mice	Consensus	Higher pain perception and lack of recovery from neuropathic pain in females: A behavioural, immunohistochemical, and proteomic investigation on sex-related differences in mice	2014	Other: Italy	Pain	Other: CD1	Male & Female	Young Adult (1-4 months)		3	T-Test	Sciatic Nerve Injury Neuropathic Pain Model	CCI	Chronic		Lumbar		CD11b				increase	7	increased mechanical allodynia	ipsilateral dorsal horn										no change	7	increased mechanical allodynia	ipsilateral dorsal horn
3349	Umebayashi 2014	Blockade of Gap Junction Hemichannel Protects Secondary Spinal Cord Injury from Activated Microglia-Mediated Glutamate Exitoneurotoxicity	Consensus	Blockade of Gap Junction Hemichannel Protects Secondary Spinal Cord Injury from Activated Microglia-Mediated Glutamate Exitoneurotoxicity	2014	Other: Japan	Journal of Neurotrauma	C57BL/6	Female	Young Adult (1-4 months)	30		T-Test	Spinal Cord Injury		Chronic		Thoracic		Other: CD68	INI-0602																increase	28	increased motor dysfunction	dorsal horn	decrease	28	decreased motor dysfunction	dorsal horn
3348	Ulmann 2008	Up-Regulation of P2X<sub>4</sub> Receptors in Spinal Microglia after Peripheral Nerve Injury Mediates BDNF Release and Neuropathic Pain	Consensus	Up-Regulation of P2X4 Receptors in Spinal Microglia after Peripheral Nerve Injury Mediates BDNF Release and Neuropathic Pain	2008	Other: Switzerland	The Journal of Neuroscience	C57BL/6	Male	Young Adult (1-4 months)				Sciatic Nerve Injury Neuropathic Pain Model	pSNL	Chronic				CX3CR1-GFP mice	P2X4 KO			increase	10	increased mechanical allodynia	ipsilateral dorsal horn		10	suppressed mechanical allodynia
3343	Ueda 2018	Involvement of lysophosphatidic acid-induced astrocyte activation underlying the maintenance of partial sciatic nerve injury-induced neuropathic pain	Consensus	Involvement of lysophosphatidic acid‚Äìinduced astrocyte activation underlying the maintenance of partial sciatic nerve injury‚Äìinduced neuropathic pain	2018	Other: Japan	Pain	C57BL/6	Male	Young Adult (1-4 months)	179			Sciatic Nerve Injury Neuropathic Pain Model	pSNL						L-a-Aminoadipate (L-AA)	Mac1-saporin				increased mechanical allodynia	dorsal horn	no change	4	suppressed mechanical allodyna	dorsal horn	decrease	4		dorsal horn
3334	Tu 2022	Microglia-independent peripheral neuropathic pain in male and female mice	Consensus	Microglia-independent peripheral neuropathic pain in male and female mice	2022	Canada	Pain	C57BL/6	Male & Female	Young Adult (1-4 months)		4	T-Test	Sciatic Nerve Injury Neuropathic Pain Model	nucleus pulposus (NP) application	Chronic		Lumbar	transverse	Iba-1	Minocycline	Microglial BDNF KO
3327	Tsuruta 2023	Anti-Inflammatory Effects of Miyako <i>Bidens pilosa</i> in a Mouse Model of Amyotrophic Lateral Sclerosis and Lipopolysaccharide-Stimulated BV-2 Microglia	Consensus	Anti-Inflammatory Effects of Miyako Bidens pilosa in a Mouse Model of Amyotrophic Lateral Sclerosis and Lipopolysaccharide-Stimulated BV-2 Microglia	2023	Other: Japan	International Journal of Molecular Sciences		Unspecified	Mature Adult (4-10 months)		5	ANOVA + post-hoc test	Other: amyotrophic lateral sclerosis (ALS) Model	G93A mice			Lumbar			Miyako Bidens pilosa (MBP)
3303	Tozaki-Saitoh 2008	P2Y<sub>12</sub> receptors in spinal microglia are required for neuropathic pain after peripheral nerve injury	Consensus	P2Y12 Receptors in Spinal Microglia Are Required for Neuropathic Pain after Peripheral Nerve Injury	2008	Other: Japan	The Journal of Neuroscience	C57BL/6	Unspecified	Young Adult (1-4 months)		4	ANOVA + post-hoc test	Other: Peripheral Nerve Injury Model	L5 Spinal Nerve Transection (SNT)	Chronic		Lumbar	transverse	Iba-1	P2ry12 KO
3302	Tozaki-Saitoh 2019	Transcription factor MafB contributes to the activation of spinal microglia underlying neuropathic pain development	Consensus	The Role of G-Protein Receptor 84 in Experimental Neuropathic Pain	2015	UK	The Journal of Neuroscience		Male & Female	Young Adult (1-4 months)		5	ANOVA + post-hoc test	Sciatic Nerve Injury Neuropathic Pain Model	PNL	Chronic		Lumbar	transverse	Iba-1	GPR84 KO
3297	Toth 2010	Cannabinoid-mediated modulation of neuropathic pain and microglial accumulation in a model of murine type I diabetic peripheral neuropathic pain	Consensus	Cannabinoid-mediated modulation of neuropathic pain and microglial accumulation in a model of murine type I diabetic peripheral neuropathic pain	2010	Canada	Molecular Pain	Other: CD1	Male	Young Adult (1-4 months)			ANOVA + post-hoc test	Diabetes Neuropathic Pain Model	STZ	Chronic		Lumbar	sagittal; transverse	Iba-1	Cannabidiol	SR1444528/SR14716A		increase	150		dorsal horn	decrease	150		dorsal horn	no change	150
3294	Tonkin 2018	Attenuation of mechanical pain hypersensitivity by treatment with Peptide5, a connexin-43 mimetic peptide, involves inhibition of NLRP3 inflammasome in nerve-injured mice	Consensus	Attenuation of mechanical pain hypersensitivity by treatment with Peptide5, a connexin-43 mimetic peptide, involves inhibition of NLRP3 inflammasome in nerve-injured mice	2018	Australia	Experimental Neurology	C57BL/6	Male	Young Adult (1-4 months)		6	ANOVA + post-hoc test	Sciatic Nerve Injury Neuropathic Pain Model	CCI	Chronic		Lumbar		Iba-1	Peptide5			increase	10	increased mechanical allodynia	ipsilateral	decrease	10	suppressed mechanical allodynia	ipsilateral
3260	Tenorio 2013	Resident glial cell activation in response to perispinal inflammation leads to acute changes in nociceptive sensitivity: Implications for the generation of neuropathic pain	Consensus	Resident glial cell activation in response to perispinal inflammation leads to acute changes in nociceptive sensitivity: Implications for the generation of neuropathic pain	2013	Canada	Pain	Other: BALB/c	Female	Young Adult (1-4 months)	34		ANOVA + post-hoc test	Inflammatory Pain Model	Perispinal inflammation model using toll-like receptor (TLR)-2 agonist zymosan			Lumbar																			increase	7	increased mechanical allodynia	superficial dorsal horn
3254	Teixeira-Santos 2023	The pro-resolving lipid mediator Maresin 1 ameliorates pain responses and neuroinflammation in the spared nerve injury-induced neuropathic pain: A study in male and female mice	Consensus	The pro-resolving lipid mediator Maresin 1 ameliorates pain responses and neuroinflammation in the spared nerve injury-induced neuropathic pain: A study in male and female mice	2023	Other: Portugal	PLOS One	C57BL/6	Male & Female	Young Adult (1-4 months)	40	9	ANOVA + post-hoc test	Sciatic Nerve Injury Neuropathic Pain Model	SNI	Chronic		Lumbar	transverse	Iba-1	Maresin 1
3250	Tawfik 2018	Neuroprotective effect of duloxetine in a mouse model of diabetic neuropathy: Role of glia suppressing mechanisms	Consensus	Neuroprotective effect of duloxetine in a mouse model of diabetic neuropathy: Role of glia suppressing mechanisms	2018	Other: Egypt	Life Sciences	Other: Swiss albino	Male		56	7	ANOVA + post-hoc test	Diabetes Neuropathic Pain Model	alloxan	Chronic		Cervical		CD11b	Duloxetine			increase	28	increased mechanical allodynia		decrease	28	suppressed mechanical allodynia
3248	Tateda 2017	Rapamycin suppresses microglial activation and reduces the development of neuropathic pain after spinal cord injury	Consensus	Rapamycin Suppresses Microglial Activation and Reduces theDevelopment of Neuropathic Pain After Spinal Cord Injury	2017	Other: Japan	Journal of Orthopaedic Research	C57BL/6	Female	Young Adult (1-4 months)		5	T-Test	Spinal Cord Injury	Spinal Cord Contusion Injury		42	Lumbar	transverse	Iba-1	Rapamycin																increased	42	increased mechanical allodynia	superficial dorsal horn	decreased	42	decreased mechanical allodynia	superficial dorsal horn
3246	Tashima 2016	Bone marrow-derived cells in the population of spinal microglia after peripheral nerve injury	Consensus	Bone marrow-derived cells in the population of spinal microglia after peripheral nerve injury	2016	Other: Japan	Scientific Reports	C57BL/6	Male & Female	Young Adult (1-4 months)		5	T-Test	Other: Peripheral Nerve Injury		Chronic		Lumbar	transverse	CD11b
3239	Tansley 2022	Single-cell RNA sequencing reveals time- and sex-specific responses of mouse spinal cord microglia to peripheral nerve injury and links ApoE to chronic pain	Consensus	Single-cell RNA sequencing reveals time- and sex-specific responses of mouse spinal cord microglia to peripheral nerve injury and links ApoE to chronic pain	2022	Canada	Nature Communications	C57BL/6	Male & Female	Young Adult (1-4 months)		4	T-Test	Sciatic Nerve Injury Neuropathic Pain Model	SNI	Chronic			transverse	Iba-1				inflammatory microglia increase	3	increased mechanical allodynia
3238	Tansley 2022	Microglia-mediated degradation of perineuronal nets promotes pain	Consensus	Microglia-mediated degradation of perineuronal nets promotes pain	2022	Canada	Science	C57BL/6	Male & Female	Young Adult (1-4 months)		6	ANOVA + post-hoc test	Sciatic Nerve Injury Neuropathic Pain Model	SNI	Chronic		Lumbar	transverse	Iba-1	Diphtheria Toxin
3219	Tanaka 2008	A dopamine receptor antagonist L-745,870 suppresses microglia activation in spinal cord and mitigates the progression in ALS model mice	Consensus	A dopamine receptor antagonist L-745,870 suppresses microglia activation in spinal cord and mitigates the progression in ALS model mice	2008	Other: Japan	Experimental Neurology	C57BL/6	Unspecified	Mature Adult (4-10 months)			ANOVA + post-hoc test	Other: Familial Amyotrophic lateral sclerosis (ALS) Model	transgenic mice expressing a mutated form of human superoxide dismutase gene (SOD1H46R			Lumbar			L-745,870
3213	Tan 2022	Distinct phases of adult microglia proliferation: a <i>Myc</i>-mediated early phase and a <i>Tnfaip3</i>-mediated late phase	Consensus	Distinct phases of adult microglia proliferation: a Myc-mediated early phase and a Tnfaip3-mediated late phase	2022	United States	Cell Discovery	C57BL/6	Male & Female			5	ANOVA + post-hoc test	Sciatic Nerve Injury Neuropathic Pain Model	SNT	Chronic		Lumbar		Other: CXC31-YFP	microglial Tnfaip3 KO
3204	Takeura 2019	Role of macrophages and activated microglia in neuropathic pain associated with chronic progressive spinal cord compression	Consensus	Role of macrophages and activated microglia in neuropathic pain associated with chronic progressive spinal cord compression	2019	Other: Japan	Scientific Reports	Other: ICR	Male	Young Adult (1-4 months)		5	ANOVA + post-hoc test	Spinal Cord Injury		Chronic		Cervical	sagittal; transverse	CD11b	chimeric spinal hyperostotic mice (ttw/ttw)							increase	18	increased mechanical allodynia
3193	Takamura 2020	Bone-Marrow-Derived Mononuclear Cells Relieve Neuropathic Pain after Spinal Nerve Injury in Mice	Consensus	Bone-Marrow-Derived Mononuclear Cells Relieve Neuropathic Pain after Spinal Nerve Injury in Mice	2020	Other: Japan	Molecular Therapy: Methods & Clinical Development	C57BL/6	Male	Young Adult (1-4 months)		3	ANOVA + post-hoc test	Other: Peripheral nerve Injury Model	L5 Spinal nerve transection (SNT)	Chronic				Iba-1	Transplanted mononuclear cells (MNC)			increase	14	increased mechanical allodynia	ipsilateral dorsal horn	decrease	14	suppressed mechanical allodynia	ipsilateral dorsal horn
3162	Suzuki 2011	Lidocaine attenuates the development of diabetic-induced tactile allodynia by inhibiting microglial activation	Consensus	Lidocaine Attenuates the Development of Diabetic-Induced Tactile Allodynia by Inhibiting Microglial Activation	2011	Other: Japan	Anesthesia and Analgesia	C57BL/6	Male	Young Adult (1-4 months)		5	ANOVA + post-hoc test	Diabetes Neuropathic Pain Model	STZ	Chronic		Lumbar	transverse	Iba-1	Lidocaine			increase	21	increased mechanical allodynia	dorsal horn	decrease	21	suppressed mechanical allodynia	dorsal horn
3144	Sun 2023	Ketogenic diet attenuates neuroinflammation and induces conversion of M1 microglia to M2 in an EAE model of multiple sclerosis by regulating the NF-Œ∫B/NLRP3 pathway and inhibiting HDAC3 and P2X7R activation	Consensus	Ketogenic diet attenuates neuroinflammation and induces conversion of M1 microglia to M2 in an EAE model of multiple sclerosis by regulating the NF-Œ∫B/NLRP3 pathway and inhibiting HDAC3 and P2X7R activation	2023	China	Food Function	C57BL/6	Female	Young Adult (1-4 months)	12	4	ANOVA + post-hoc test	Other: Multiple Sclerosis Model	experimental autoimmune encephalomyelitis (EAE) by MOG35‚Äì5 and CFA			Cervical; Thoracic; Lumbar		Iba-1	Ketogenic diet (KD)																increase	24			non-inflammatory microglia increase	24	suppressed EAE symptoms
3140	Sun 2016	Role of interleukin-4, the chemokine CCL3 and its receptor CCR5 in neuropathic pain	Consensus	Role of interleukin-4, the chemokine CCL3 and its receptor CCR5 in neuropathic pain	2016	China	Molecular Immunology	C57BL/6	Male	Young Adult (1-4 months)		6	ANOVA + post-hoc test	Sciatic Nerve Injury Neuropathic Pain Model	CCI	Chronic		Lumbar		Iba-1	IL-4	anti-CCL3		increase	7	increased mechanical allodynia		decrease	7	suppressed mechanical allodynia		decrease	7	suppressed mechanical allodynia
3136	Sun 2018	Adiponectin regulates thermal nociception in a mouse model of neuropathic pain	Consensus	Adiponectin regulates thermal nociception in a mouse model of neuropathic pain	2018	China	British Journal of Anaesthesia	C57BL/6	Male	Young Adult (1-4 months)		5	ANOVA + post-hoc test	Sciatic Nerve Injury Neuropathic Pain Model	pSNL	Chronic		Lumbar		Iba-1	adiponectin KO			increase	7	increased mechanical allodynia	dorsal horn	increase	7	increased mechanical allodynia	dorsal horn
3134	Sun 2019	Infiltration of blood-derived macrophages contributes to the development of diabetic neuropathy	Consensus	Infiltration of Blood-Derived Macrophages Contributes to the Development of Diabetic Neuropathy	2019	China	Journal of Immunology Research	Other: A/J	Male	Young Adult (1-4 months)		6	Mann‚ÄìWhitney U test	Diabetes Neuropathic Pain Model	STZ	Chronic				CD11b	Clodronate liposomes (CloLip)			increase	14	increased mechanical allodynia
3081	Staikopoulos 2021	Graded peripheral nerve injury creates mechanical allodynia proportional to the progression and severity of microglial activity within the spinal cord of male mice	Consensus	Graded peripheral nerve injury creates mechanical allodynia proportional to the progression and severity of microglial activity within the spinal cord of male mice	2021	Australia	Brain, Behavior, and Immunity		Male	Young Adult (1-4 months)				Sciatic Nerve Injury Neuropathic Pain Model	CCI	Chronic				CX3CR1-GFP mice				increase	14	increased mechanical allodynia
3071	Spiller 2018	Microglia-mediated recovery from ALS-relevant motor neuron degeneration in a mouse model of TDP-43 proteinopathy	Consensus	Microglia-mediated recovery from ALS-relevant motor neuron degeneration in a mouse model of TDP-43 proteinopathy	2018	United States	Nature Neuroscience		Male & Female	Young Adult (1-4 months)		4	ANOVA + post-hoc test	Other: Amyotrophic lateral sclerosis (ALS) Model	rNLS8 mice with inducible human TDP-43 (hTDP-43) pathology	Chronic		Lumbar		Iba-1	chronic hTDP43 NLS expression triggered by DOX removal	chronic hTDP43 NLS expression suppressed by DOX administration following DOX removal
3054	Song 2021	Low-dose metformin treatment in the subacute phase improves the locomotor function of a mouse model of spinal cord injury	Consensus	Low-dose metformin treatment in the subacute phase improves the locomotor function of a mouse model of spinal cord injury	2021	China	Neural Regeneration Research	C57BL/6	Unspecified	Young Adult (1-4 months)		4	ANOVA + post-hoc test	Spinal Cord Injury		Chronic			sagittal	Iba-1	Metformin (started day 3 post injury)	Metformin (started day 1 post injury)
3014	Sideris-Lampretsas 2023	Galectin-3 activates spinal microglia to induce inflammatory nociception in wild type but not in mice modelling Alzheimer's disease	Consensus	Galectin-3 activates spinal microglia to induce inflammatory nociception in wild type but not in mice modelling Alzheimer‚Äôs disease	2022	UK	Nature Communications	C57BL/6	Male & Female	Mature Adult (4-10 months)		8	ANOVA + post-hoc test	Inflammatory Pain Model	K/BxN serum transfer			Lumbar		Iba-1	TASTPM
2984	Shi 2011	Statins alleviate experimental nerve injury-induced neuropathic pain	Consensus	Statins alleviate experimental nerve injury-induced neuropathic pain	2011	Canada	Pain	C57BL/6	Male	Young Adult (1-4 months)			T-Test	Sciatic Nerve Injury Neuropathic Pain Model	pSNL	Chronic		Lumbar	sagittal	Iba-1	Rosuvastatin	Simvastatin		increase	14	increased mechanical allodynia		decrease	14	suppressed mechanical allodynia		decrease	14	suppressed mechanical allodynia
2970	Shi 2020	Luteoloside Exerts Analgesic Effect in a Complete Freund's Adjuvant-Induced Inflammatory Model <i>via</i> Inhibiting Interleukin-1Œ≤ Expression and Macrophage/Microglia Activation	Consensus	Luteoloside Exerts Analgesic Effect in a Complete Freund‚Äôs Adjuvant-Induced Inflammatory Model via Inhibiting Interleukin-1b Expression and Macrophage/Microglia Activation	2020	China	Frontiers in Pharmacology	C57BL/6	Male & Female	Young Adult (1-4 months)		4	ANOVA + post-hoc test	Inflammatory Pain Model	CFA	Acute		Lumbar		Iba-1	Luteoloside
2957	Shao 2021	Divanillyl sulfone suppresses NLRP3 inflammasome activation via inducing mitophagy to ameliorate chronic neuropathic pain in mice	Consensus	Divanillyl sulfone suppresses NLRP3 inflammasome activation via inducing mitophagy to ameliorate chronic neuropathic pain in mice	2021	China	Journal of Neuroinflammation	Other: C57BL/6, ICR	Male			3	ANOVA + post-hoc test	Sciatic Nerve Injury Neuropathic Pain Model	CCI			Lumbar		Iba-1	MCC950	L-1Ra							not clarified	suppressed mechanical allodynia			not clarified	suppressed mechanical allodynia
2930	Schonfeld 2023	Sigma-1 receptor expression in a subpopulation of lumbar spinal cord microglia in response to peripheral nerve injury	Consensus	Sigma‚Äë1 receptor expression in a subpopulation of lumbar spinal cord microglia in response to peripheral nerve injury	2023	United States	Scientific Reports		Unspecified				T-Test	Sciatic Nerve Injury Neuropathic Pain Model	SNI			Lumbar
2913	Schampel 2017	Nimodipine fosters remyelination in a mouse model of multiple sclerosis and induces microglia-specific apoptosis	Consensus	Nimodipine fosters remyelination in a mouse model of multiple sclerosis and induces microglia-specific apoptosis	2017	Other: Germany	Proceedings of the National Academy of Sciences of the United States of America	Other: SJL/J	Female	Young Adult (1-4 months)	104	4	T-Test	Other: Multiple Sclerosis Model	experimental autoimmune encephalomyelitis (EAE) by CFA			Lumbar		Iba-1	Nimodipine																				decrease	29	suppressed EAE disease course	anterolateral and poste- rior funiculus
2908	Sayo 2019	GPR34 in spinal microglia exacerbates neuropathic pain in mice	Consensus	GPR34 in spinal microglia exacerbates neuropathic pain in mice	2019	Other: Japan	Journal of Neuroinflammation	C57BL/6	Male	Young Adult (1-4 months)		4	ANOVA + post-hoc test	Other: Peripheral Nerve Injury	L4 Spinal Nerve Transection (SNT)	Chronic		Lumbar		Iba-1	GPR34 KO			increase	14	increased mechanical allodynia	ipsilateral dorsal horn	no change	14	suppressed mechanical allodynia	ipsilateral dorsal horn
2906	Sawicki 2019	Microglia Promote Increased Pain Behavior through Enhanced Inflammation in the Spinal Cord during Repeated Social Defeat Stress	Consensus	Microglia Promote Increased Pain Behavior through Enhanced Inflammation in the Spinal Cord during Repeated Social Defeat Stress	2019	United States	The Journal of Neuroscience	Other: C57BL6, CD1	Male	Young Adult (1-4 months)		6	T-Test	Other: Psychosocial Stress Model	repeated social defeat (RSD)	Chronic		Lumbar	coronal	Iba-1	PX5622			increase	14	increased mechanical allodynia	dorsal horn	decrease	14	suppressed mechanical allodynia	dorsal horn
2895	Savarin 2015	Astrocyte response to IFN-Œ≥ limits IL-6-mediated microglia activation and progressive autoimmune encephalomyelitis	Consensus	Astrocyte response to IFN-Œ≥ limits IL-6-mediated microglia activation and progressive autoimmune encephalomyelitis	2015	United States	Journal of Neuroinflammation	C57BL/6	Unspecified			4	ANOVA + post-hoc test	Other: Multiple Sclerosis Model	experimental autoimmune encephalomyelitis (EAE) using transgenic mice expressing a dominant negative interferon-Œ≥ (IFN-Œ≥) receptor alpha chain under control of human glial fibrillary acidic protein (GFAP) promoter (GFAPŒ≥R1Œî mice)	Chronic			transverse	CD11b	anti-IL6
2871	Santos-Nogueira 2015	Activation of lysophosphatidic acid receptor type 1 contributes to pathophysiology of spinal cord injury	Consensus	Activation of Lysophosphatidic Acid Receptor Type 1 Contributes to Pathophysiology of Spinal Cord Injury	2015	Other: Spain	The Journal of Neuroscience	C57BL/6	Female	Young Adult (1-4 months)				Spinal Cord Injury		Chronic			transverse	Iba-1	Lysophosphatidic acid (LPA)																				increase	4		in and around the lesion site
2870	SantosPassos 2021	Role of peripheral and central sensitization in the anti-hyperalgesic effect of hecogenin acetate, an acetylated sapogenin, complexed with Œ≤-cyclodextrin: Involvement of NFŒ∫B and p38 MAPK pathways	Consensus	Role of peripheral and central sensitization in the anti-hyperalgesic effect of hecogenin acetate, an acetylated sapogenin, complexed with Œ≤-cyclodextrin: Involvement of NFŒ∫B and p38 MAPK pathways	2021	Other: Brazil	Neuropharmacology	Other: Swiss albino	Male			6	ANOVA + post-hoc test	Inflammatory Pain Model	CFA	Acute				Iba-1	pure hecogenin acetate (HA)	complexed hecogenin acetate (HA/Œ≤CD)			0	increased mechanical allodynia			0	suppressed mechanical allodynia			0	suppressed mechanical allodynia
2861	S√°nchez-Ventura 2019	BET protein inhibition regulates cytokine production and promotes neuroprotection after spinal cord injury	Consensus	BET protein inhibition regulates cytokine production and promotes neuroprotection after spinal cord injury	2019	Other: Spain	Journal of Neuroinflammation	C57BL/6	Female	Young Adult (1-4 months)	72	5	ANOVA + post-hoc test	Spinal Cord Injury		Chronic		Thoracic	sagittal	Iba-1	BET inhibitor JQI 4 days	BET inhibitor JQI 20 days															increase	21	increased locomotor dysfunction	lesion site	no change	21	unchanged	lesion site	decrease	21	decreased locomotor dysfunction	lesion site
2841	Saika 2020	Chemogenetic Regulation of CX3CR1-Expressing Microglia Using Gi-DREADD Exerts Sex-Dependent Anti-Allodynic Effects in Mouse Models of Neuropathic Pain	Consensus	Chemogenetic Regulation of CX3CR1-Expressing Microglia Using Gi-DREADD Exerts Sex-Dependent Anti-Allodynic Effects in Mouse Models of Neuropathic Pain	2020	Other: Japan	Frontiers in Pharmacology	C57BL/6	Male & Female	Young Adult (1-4 months)			T-Test	Sciatic Nerve Injury Neuropathic Pain Model	pSNL	Chronic		Lumbar	sagittal	Iba-1	CX3CR1-hM4Di	CX3CR1-hM4Di + CNO		increase	7	increased mechanical allodynia		no change	7	unchanged	ipsilateral dorsal horn		8	suppressed mechanical allodynia
2821	Rueda-Carrasco 2021	SFRP1 modulates astrocyte-to-microglia crosstalk in acute and chronic neuroinflammation	Consensus	SFRP1 modulates astrocyte-to-microglia crosstalk in acute and chronic neuroinflammation	2021	Other: Spain	EMBO reports	Other: 129/C57BL/6	Female	Young Adult (1-4 months)			Mann‚ÄìWhitney U test	Other: Multiple Sclerosis Model	Experimental Autoimmune Encephalomyelitis (EAE) by MOG35‚Äì55 and CFA	Chronic			coronal	Iba-1	Sfrp1 KO																				decrease	16	reduced pathological signs
2817	Ru 2019	Microglia Mediate HIV-1 gp120-Induced Synaptic Degeneration in Spinal Pain Neural Circuits	Consensus	Microglia Mediate HIV-1 gp120-Induced Synaptic Degeneration in Spinal Pain Neural Circuits	2019	United States	Neurobiology of Disease	C57BL/6	Male & Female	Young Adult (1-4 months)		4	T-Test	Human immunodeficiency virus ‚àí1 (HIV)- therapy-induced Neuropathic Pain Model	gp120-induced synaptic degeneration			Lumbar	transverse	Other: Iba-1, CD11b
2812	Rotterman 2019	Spinal Motor Circuit Synaptic Plasticity after Peripheral Nerve Injury Depends on Microglia Activation and a CCR2 Mechanism	Consensus	Spinal Motor Circuit Synaptic Plasticity after Peripheral Nerve Injury Depends on Microglia Activation and a CCR2 Mechanism	2019	United States	The Journal of Neuroscience	C57BL/6	Male & Female	Young Adult (1-4 months)		4	T-Test	Sciatic Nerve Injury Neuropathic Pain Model	sciatic nerve cut and repair surgeries	Chronic		Lumbar	transverse	CX3CR1-GFP mice	csf1 KO in motor neurons	CCR2 KO		increase	14		ipsilateral	decrease	14		ipsilateral ventral horn	decrease	21		ipsilateral ventral horn
2798	Rolls 2008	Two faces of chondroitin sulfate proteoglycan in spinal cord repair: A role in microglia/macrophage activation	Consensus	Two Faces of Chondroitin Sulfate Proteoglycan in Spinal Cord Repair: A Role in Microglia/ Macrophage Activation	2008	Other: Israel	PLoS Medicine	C57BL/6	Unspecified			8	T-Test	Spinal Cord Injury			60		coronal	Other: IB-4	CSPG-DS	Xyloside
2744	Reda 2016	Effect of levetiracetam versus gabapentin on peripheral neuropathy and sciatic degeneration in streptozotocin-diabetic mice: Influence on spinal microglia and astrocytes	Consensus	Effect of levetiracetam versus gabapentin on peripheral neuropathy and sciatic degeneration in streptozotocin-diabetic mice: Influence on spinal microglia and astrocytes	2016	Other: Egypt	European Journal of Pharmacology	Other: Swiss albino	Male			5	ANOVA + post-hoc test	Diabetes Neuropathic Pain Model	STZ			Cervical		CD11b	Levetiracetam	Gabapentin		increase	70	increased mechanical allodynia		decrease	70	suppressed mechanical allodynia		unchanged	70	suppressed mechanical allodynia
2706	Quarta 2019	Impaired mechanical, heat, and cold nociception in a murine model of genetic TACE/ADAM17 knockdown	Consensus	Impaired mechanical, heat, and cold nociception in a murine model of genetic TACE/ADAM17 knockdown	2019	Other: Austria	The FASEB Journal	Other: ADAM17+/+	Male	Young Adult (1-4 months)		5	T-Test	Other: hypomorphic ADAM17	ADAM17ex/ex mice									no change		suppressed mechanical allodynia	dorsal horn
2683	Qian 2022	Activation of glucagon-like peptide-1 receptor in microglia attenuates neuroinflammation-induced glial scarring via rescuing Arf and Rho GAP adapter protein 3 expressions after nerve injury	Consensus	Activation of glucagon-like peptide-1 receptor in microglia attenuates neuroinflammation-induced glial scarring via rescuing Arf and Rho GAP adapter protein 3 expressions after nerve injury	2022	China	International Journal of Biological Sciences	C57BL/6	Male	Young Adult (1-4 months)		3	T-Test	Spinal Cord Injury		Chronic				Iba-1	Ex-4			increase	3	increase motor dysfunction		non-inflammatory microglia increase	3	decreased motor dysfunction
2661	Poznanski 2022	Mechanisms Underlining Inflammatory Pain Sensitivity in Mice Selected for High and Low Stress-Induced Analgesia-The Role of Endocannabinoids and Microglia	Consensus	Mechanisms Underlining Inflammatory Pain Sensitivity in Mice Selected for High and Low Stress-Induced Analgesia‚ÄîThe Role of Endocannabinoids and Microglia	2022	Other: Poland	International Journal of Molecular Sciences	Other: Swiss-Webster	Male	Young Adult (1-4 months)		5	ANOVA + post-hoc test	Inflammatory Pain Model	Formalin	Acute	0	Lumbar			Minocycline					increased nociception				decreased nociception
2660	Poulen 2021	Unlike Brief Inhibition of Microglia Proliferation after Spinal Cord Injury, Long-Term Treatment Does Not Improve Motor Recovery	Consensus	Unlike Brief Inhibition of Microglia Proliferation after Spinal Cord Injury, Long-Term Treatment Does Not Improve Motor Recovery	2021	Other: France	Brain Sciences	C57BL/6	Female	Young Adult (1-4 months)		7	T-Test	Spinal Cord Injury	lateral hemisection of the spinal cord	Chronic			transverse	Iba-1	GW2580																increase	42	increased motor dysfunction	lesion site	decrease	42	unchanged	lesion site
2620	Perez 2023	CSF1R inhibition at chronic stage after spinal cord injury modulates microglia proliferation	Consensus	CSF1R inhibition at chronic stage after spinal cord injury modulates microglia proliferation	2023	Other: France	Glia	C57BL/6	Female	Young Adult (1-4 months)		5	T-Test	Spinal Cord Injury	Hemisection Spinal Cord Injury				transverse	CX3CR1-GFP mice	GW2580																increase	84		ipsilateral	decrease	84		ipsilateral
2608	Peng 2021	The voltage-gated proton channel Hv1 promotes microglia-astrocyte communication and neuropathic pain after peripheral nerve injury	Consensus	The voltage-gated proton channel Hv1 promotes microglia-astrocyte communication and neuropathic pain after peripheral nerve injury	2021	United States	Molecular Brain	C57BL/6	Male	Young Adult (1-4 months)			ANOVA + post-hoc test	Other: Peripheral nerve Injury	Lumbar 4 spinal nerve transection (SNT)	Chronic		Lumbar	transverse	Iba-1	Hv1 KO	sulforaphane (SF)		increase	7	increased mechanical allodynia	dorsal horn	unchanged	7	suppressed mechanical allodynia	dorsal horn	decrease	7	suppressed mechanical allodynia	dorsal horn
2605	Peng 2016	Microglia and monocytes synergistically promote the transition from acute to chronic pain after nerve injury	Consensus	Microglia and monocytes synergistically promote the transition from acute to chronic pain after nerve injury	2016	United States	Nature Communications	C57BL/6	Male	Young Adult (1-4 months)		3	T-Test	Other: Peripheral Nerve Injury	L4 SNT	Chronic		Lumbar		Iba-1	CX3CR1+ cells depletion	Clodronate		increase	3	increased mechanical allodynia	ipsilateral dorsal horn	decrease	3	suppressed mechanical allodynia	ipsilateral dorsal horn	no change	3	unchanged	ipsilateral dorsal horn
2597	Pavao-de-Souza 2012	Acetic acid- and phenyl-p-benzoquinone-induced overt pain-like behavior depends on spinal activation of MAP kinases, PI<sub>3</sub>K and microglia in mice	Consensus	Acetic acid- and phenyl-p-benzoquinone-induced overt pain-like behavior depends on spinal activation of MAP kinases, PI3K and microglia in mice	2012	Other: Brazil	Pharmacology, Biochemistry and Behavior	Other: Albino Swiss	Male			6	ANOVA + post-hoc test	Inflammatory Pain Model	Acetic acid/henyl-p-benzoquinone‚ÄîPBQ/formalin	Acute					Minocycline	Fluorocitrate			0 (20 mins)	increased writhing response		decrease	0 (20 mins)	suppressed writhing response		decrease	0 (20 mins)	suppressed writhing response
2568	Papa 2013	Selective Nanovector Mediated Treatment of Activated Proinflammatory Microglia/Macrophages in Spinal Cord Injury	Consensus	Selective Nanovector Mediated Treatment of Activated Proinflammatory Microglia/Macrophages in Spinal Cord Injury	2013	Other: Italy	ACS Nano		Unspecified			10	Kruskal-Wallis ANOVA	Spinal Cord Injury		Chronic		Thoracic	coronal	CD11b	PCL-Minocycline NP	Minocycline
2567	Papa 2016	Early modulation of pro-inflammatory microglia by minocycline loaded nanoparticles confers long lasting protection after spinal cord injury	Consensus	Early modulation of pro-inflammatory microglia by minocycline loaded nanoparticles confers long lasting protection after spinal cord injury	2016	Other: Italy	Biomaterials	C57BL/6	Unspecified				ANOVA + post-hoc test	Spinal Cord Injury		Chronic	63	Thoracic		CD11b	PCL-minocycline
2552	Pan 2023	Huntington-associated protein 1 inhibition contributes to neuropathic pain by suppressing Cav1.2 activity and attenuating inflammation	Consensus	Huntington-associated protein 1 inhibition contributes to neuropathic pain by suppressing Cav1.2 activity and attenuating inflammation	2023	China	Pain	C57BL/6	Male	Young Adult (1-4 months)		6	ANOVA + post-hoc test	Sciatic Nerve Injury Neuropathic Pain Model	SNI	Chronic		Lumbar		Iba-1	HAP1 KO			increase	14	increased mechanical allodynia	ipsilateral	decrease	14	unchanged	ipsilateral
2524	Osikowicz 2009	Glial inhibitors influence the mRNA and protein levels of mGlu2/3, 5 and 7 receptors and potentiate the analgesic effects of their ligands in a mouse model of neuropathic pain	Consensus	Glial inhibitors influence the mRNA and protein levels of mGlu2/3, 5 and 7 receptors and potentiate the analgesic effects of their ligands in a mouse model of neuropathic pain	2009	Other: Poland	Pain	Other: Swiss albino	Male			6	ANOVA + post-hoc test	Sciatic Nerve Injury Neuropathic Pain Model	CCI					Other: OX42	Minocycline	Pentoxifyllin		increase	7	increased mechanical allodynia	ipsilateral	decrease	7	suppressed mechanical allodynia	ipsilateral	decrease	7	suppressed mechanical allodynia	ipsilateral
2517	Omoto 2015	Comparison of mechanisms of allodynia induced by acromelic acid A between early and late phases	Consensus	Comparison of mechanisms of allodynia induced by acromelic acid A between early and late phases	2015	Other: Japan	European Journal of Pharmacology	Other: ddY	Male			4	ANOVA + post-hoc test	Other:	ACRO-A	Acute		Lumbar		Iba-1	Minocycline			increase	7	increased mechanical allodynia	dorsal horn	decrease	7	suppressed mechanical allodynia	dorsal horn
2511	Olechowski 2009	Neuropathic pain behaviours in a chronic-relapsing model of experimental autoimmune encephalomyelitis (EAE)	Consensus	Neuropathic pain behaviours in a chronic-relapsing model of experimental autoimmune encephalomyelitis (EAE)	2009	Canada	Neuropathic pain behaviours in a chronic-relapsing model of experimental autoimmune encephalomyelitis (EAE	C57BL/6	Female	Young Adult (1-4 months)	Pain		T-Test	Other: Multiple Sclerosis Model	experimental autoimmune encephalomyelitis (EAE) by MOG35‚Äì55 and CFA			Lumbar		Other: F4/80																	increase	all time points (up to 30 days)	increased mechanical allodynia (6-16)
2501	Okuda 2022	Hedgehog signaling plays a crucial role in hyperalgesia associated with neuropathic pain in mice	Consensus	Hedgehog signalling plays a crucial role in hyperalgesia associated with neuropathic pain in mice	2022	Other: Japan	Journal of Neurochemistry	C57BL/6	Male	Young Adult (1-4 months)			ANOVA + post-hoc test	Other: Spinal Nerve Injury	SNT	Chronic								increase	7	increased mechanical allodynia	ipsilateral dorsal horn
2463	Noristani 2017	A Combination of <i>Ex vivo</i> Diffusion MRI and Multiphoton to Study Microglia/Monocytes Alterations after Spinal Cord Injury	Consensus	A Combination of Ex vivo Diffusion MRI and Multiphoton to Study Microglia/Monocytes Alterations after Spinal Cord Injury	2017	Other: France	Frontiers in Aging Neuroscience	C57BL/6	Male	Young Adult (1-4 months)			T-Test	Spinal Cord Injury		Chronic		Thoracic		CX3CR1-GFP mice				increase	3		in and around lesion site
2451	Noauthorship 2023	Correction to "Sex-specific transcriptome of spinal microglia in neuropathic pain due to peripheral nerve injury".YR - 2023	Consensus	Sex-specific transcriptome of spinal microglia in neuropathic pain due to peripheral nerve injury	2022	Australia	Glia	C57BL/6	Male & Female	Young Adult (1-4 months)				Sciatic Nerve Injury Neuropathic Pain Model	CCI	Chronic		Lumbar
2444	Nishi 2022	Regulation of activated microglia and macrophages by systemically administered DNA/RNA heteroduplex oligonucleotides	Consensus	Regulation of activated microglia and macrophages by systemically administered DNA/RNA heteroduplex oligonucleotides	2022	Other: Japan	Molecular Therapy	C57BL/6	Female	Young Adult (1-4 months)		3	ANOVA + post-hoc test	Other: Multiple Sclerosis Model	experimental autoimmune encephalomyelitis (EAE) by MOG35-55 and CFA					Other: CD11b, Iba1	Cd40-targeting Chol-HDO																				decrease	7	suppressed clinical EAE symptoms
2432	Nicol 2015	The role of G-protein receptor 84 in experimental neuropathic pain	Consensus	The Role of G-Protein Receptor 84 in Experimental Neuropathic Pain	2015	UK	The Journal of Neuroscience		Male & Female	Young Adult (1-4 months)		5	ANOVA + post-hoc test	Sciatic Nerve Injury Neuropathic Pain Model	pSNL	Chronic		Lumbar	transverse	Iba-1	GPR84 KO
2413	Nent 2019	CB2 receptor deletion on myeloid cells enhanced mechanical allodynia in a mouse model of neuropathic pain	Consensus	CB2 receptor deletion on myeloid cells enhanced mechanical allodynia in a mouse model of neuropathic pain	2019	Other: Germany	Scientific Reports	C57BL/6	Unspecified			4	ANOVA + post-hoc test	Sciatic Nerve Injury Neuropathic Pain Model	SNL	Chronic		Lumbar		Iba-1	CB2 KO	CB2-LysM
2400	Narita 2006	Direct evidence for spinal cord microglia in the development of a neuropathic pain-like state in mice	Consensus	Direct evidence for spinal cord microglia in the development of a neuropathic pain-like state in mice	2006	Other: Japan	Journal of Neurochemistry	Other: ICR	Male			9		Sciatic Nerve Injury Neuropathic Pain Model	PSNL	Chronic		Lumbar		Other: OX-42	Propentofylline (PPF)	Minocycline		increase	7	increased mechanical allodynia	ipsilateral dorsal horn		7	suppressed mechanical allodynia		decrease	7	suppressed mechanical allodynia	ipsilateral dorsal horn
2393	Nakamura 2021	Perineural high-mobility group box 1 induces mechanical hypersensitivity through activation of spinal microglia: Involvement of glutamate-NMDA receptor dependent mechanism in spinal dorsal horn	Consensus	Perineural high-mobility group box 1 induces mechanical hypersensitivity through activation of spinal microglia: Involvement of glutamate-NMDA receptor dependent mechanism in spinal dorsal horn	2021	Other: Japan	Biochemical Pharmacology	Other: ddY	Male	Young Adult (1-4 months)		7	ANOVA + post-hoc test	Sciatic Nerve Injury Neuropathic Pain Model	PSNL	Chronic				Iba-1	anti HMGB1			increase	14		dorsal horn	decrease	14		dorsal horn
2390	Nakajima 2020	Distribution and polarization of microglia and macrophages at injured sites and the lumbar enlargement after spinal cord injury	Consensus	Distribution and polarization of microglia and macrophages at injured sites and the lumbar enlargement after spinal cord injury	2020	Other: Japan	Neuroscience Letters	C57BL/6	Male	Young Adult (1-4 months)		5	ANOVA + post-hoc test	Spinal Cord Injury	Contusion model	Chronic		Lumbar	sagittal; transverse	CD11b				increase	14	increased mechanical allodynia
2361	Mukaino 2010	Anti-IL-6-receptor antibody promotes repair of spinal cord injury by inducing microglia-dominant inflammation	Consensus	Anti-IL-6-receptor antibody promotes repair of spinal cord injury by inducing microglia-dominant inflammation	2010	Other: Japan	Experimental Neurology	C57BL/6	Female	Young Adult (1-4 months)	74		T-Test	Spinal Cord Injury		Chronic			sagittal; transverse	Other: CD11b, Iba1	rat anti-mouse IL-6 receptor monoclonal antibody MR16-1																increase	7			no change	7
2352	Moura 2021	Cannabinoid CB2 receptors and spinal microglia are implicated in tingenone-mediated antinociception in mice	Consensus	Cannabinoid CB2 receptors and spinal microglia are implicated in tingenone-mediated antinociception in mice	2021	Other: Brazil	Asian Pacific Journal of Tropical Biomedicine	Other: Albino Swiss	Male			5	ANOVA + post-hoc test	Inflammatory Pain Model	Carrageenan	Acute		Lumbar		CD11b	Tingenone (Tg)	Tg + MAFP		increase	0	increased mechanical allodynia	dorsal horn	no change	0	suppressed mechanical allodynia	dorsal horn	decrease	0	suppressed mechanical allodynia	dorsal horn
2333	Morimoto 2012	Spinal mechanism underlying the antiallodynic effect of gabapentin studied in the mouse spinal nerve ligation model	Consensus	Spinal Mechanism Underlying the Antiallodynic Effect of Gabapentin Studied in the Mouse Spinal Nerve Ligation Model	2012	Other: Japan	Journal of Pharmacological Sciences	C57BL/6	Male	Young Adult (1-4 months)		4	T-Test	Other: Peripheral Nerve Injury Model	L5 spinal nerve ligation	Chronic		Lumbar	transverse	CD11b	Gabapentin (GBP)x3	Gabapentin (GBP)x7		increase	7	increased mechanical allodynia	ipsilateral dorsal horn	no change	7		ipsilateral dorsal horn	no change	7	decreased mechanical allodynia	ipsilateral dorsal horn
2320	Montilla 2023	Microglia and meningeal macrophages depletion delays the onset of experimental autoimmune encephalomyelitis	Consensus	Microglia and meningeal macrophages depletion delays the onset of experimental autoimmune encephalomyelitis	2023	Other: Spain	CDDpress	C57BL/6	Female	Young Adult (1-4 months)		5	T-Test	Other: Multiple Sclerosis Model	experimental autoimmune encephalomyelitis (EAE) by MOG35‚Äì55 and CFA			Lumbar	coronal	Iba-1	PLX5622																				decrease	21	Delayed onset symptoms not not disease course
2288	Miskimon 2014	Selective expression of Narp in primary nociceptive neurons: Role in microglia/macrophage activation following nerve injury	Consensus	Selective expression of Narp in primary nociceptive neurons: Role in microglia/macrophage activation following nerve injury	2014	United States	Journal of Neuroimmunology	C57BL/6	Male & Female	Young Adult (1-4 months)				Sciatic Nerve Injury Neuropathic Pain Model	SNT	Chronic		Lumbar		Iba-1	Narp KO
2286	Mishra 2021	Harnessing the Benefits of Neuroinflammation: Generation of Macrophages/Microglia with Prominent Remyelinating Properties	Consensus	Harnessing the Benefits of Neuroinflammation: Generation of Macrophages/Microglia with Prominent Remyelinating Properties	2021	Canada	The Journal of Neuroscience	C57BL/6	Female	Young Adult (1-4 months)		4	ANOVA + post-hoc test	Spinal Cord Injury	Lysolecithin demyelination	Chronic		Thoracic	coronal	Iba-1	LPS	IL14/IL13																			no change	7	unchanged	dorsal horn	no change	7	unchanged	dorsal horn
2269	Mika 2009	Differential activation of spinal microglial and astroglial cells in a mouse model of peripheral neuropathic pain	Consensus	Differential activation of spinal microglial and astroglial cells in a mouse model of peripheral neuropathic pain	2009	Other: Poland	European Journal of Pharmacology	Other: Albino-Swiss	Male			6	ANOVA + post-hoc test	Sciatic Nerve Injury Neuropathic Pain Model	CCI	Chronic		Lumbar	transverse	Other: OX42	Minocycline	Pentoxifylline		increase	7	increased mechanical allodynia	ipsilateral	decrease	7	suppressed mechanical allodynia	ipsilateral	decrease	7	suppressed mechanical allodynia	ipsilateral
2198	Matsuo 2014	Early transcutaneous electrical nerve stimulation reduces hyperalgesia and decreases activation of spinal glial cells in mice with neuropathic pain	Consensus	Early transcutaneous electrical nerve stimulation reduces hyperalgesia and decreases activation of spinal glial cells in mice with neuropathic pain	2014	Other: Japan	Pain	Other: ICR	Male	Young Adult (1-4 months)	124	5	ANOVA + post-hoc test	Sciatic Nerve Injury Neuropathic Pain Model	SNI	Chronic		Lumbar	sagittal	Iba-1	transcutaneous electrical nerve stimulation (TENS)	TENS + naloxone		increase	8	increased mechanical allodynia	ipsilateral dorsal horn	decrease	8	suppressed mechanical allodynia	ipsilateral dorsal horn	no change	8	unchanged	ipsilateral dorsal horn
2188	Masuda 2012	IRF8 Is a Critical Transcription Factor for Transforming Microglia into a Reactive Phenotype	Consensus	IRF8 Is a Critical Transcription Factor for Transforming Microglia into a Reactive Phenotype	2012	China	Cell Reports	C57BL/6	Male	Young Adult (1-4 months)		3	ANOVA + post-hoc test	Other: Peripheral Nerve Injury Model	PNI	Chronic		Lumbar	transverse	Iba-1	Irf8 KO			increase	14	increased mechanical allodynia	dorsal horn	decrease	14	suppressed mechanical allodynia	dorsal horn
2186	Masuda 2014	Transcription factor IRF5 drives P2X4R<SUP>+</SUP>-reactive microglia gating neuropathic pain	Consensus	Transcription factor IRF5 drives P2X4R+-reactive microglia gating neuropathic pain	2014	Other: Japan	Nature Communications	C57BL/6	Male	Young Adult (1-4 months)		6	ANOVA + post-hoc test	Other: Peripheral Nerve Injury	Spinal Nerve Injury (PNI)	Chronic		Lumbar	transverse		Irf5 KO			inflammatory microglia increase	7	increased mechanical allodynia	ipsilateral dorsal horn	no change	7	suppressed mechanical allodynia	ipsilateral dorsal horn
2108	Ma 2022	Baicalein inhibits the polarization of microglia/macrophages to the M1 phenotype by targeting STAT1 in EAE mice	Consensus	Baicalein inhibits the polarization of microglia/macrophages to the M1 phenotype by targeting STAT1 in EAE mice	2022	China	International Immunopharmacology	C57BL/6	Female	Young Adult (1-4 months)	20	3	ANOVA + post-hoc test	Other: Multiple Sclerosis Model	experimental autoimmune encephalomyelitis (EAE) by MOG35-5 and CFA					Iba-1	Baicalein																increase	21	increased neurological dysfunction		decrease	21	suppressed clinical symptoms
2096	Ma 2019	BURN-INDUCED MICROGLIA ACTIVATION IS ASSOCIATED WITH MOTOR NEURON DEGENERATION AND MUSCLE WASTING IN MICE	Consensus	Burn-induced Microglia Activation is Associated with Motor Neuron Degeneration and Muscle Wasting in Mice	2019	United States	Shock	C57BL/6	Male		80	5	ANOVA + post-hoc test	Other: Burn Injury		Chronic		Lumbar		Iba-1	immobilization			increase	14		ventral horn	no change	14		ventral horn
2091	Ma 2020	A novel hydrogel-based treatment for complete transection spinal cord injury repair is driven by microglia/macrophages repopulation	Consensus	A novel hydrogel-based treatment for complete transection spinal cord injury repair is driven by microglia/macrophages repopulation	2020	China	Biomaterials	C57BL/6	Unspecified			4	ANOVA + post-hoc test	Spinal Cord Injury		Chronic				Iba-1	PLX3397	photo-crosslinked gelatin hydrogel
2081	Luongo 2012	5'-Chloro-5'-deoxy-(¬±)-ENBA, a potent and selective adenosine A1 receptor agonist, alleviates neuropathic pain in mice through functional glial and microglial changes without affecting motor or cardiovascular functions	Consensus	5'-Chloro-5'-deoxy-(¬±)-ENBA, a Potent and Selective Adenosine A1 Receptor Agonist, Alleviates Neuropathic Pain in Mice Through Functional Glial and Microglial Changes without Affecting Motor or Cardiovascular Functions	2012	Other: Italy	Molecules	Other: CD1	Male		100	3	ANOVA + post-hoc test	Sciatic Nerve Injury Neuropathic Pain Model	SNI	Chronic		Lumbar		Iba-1	5‚Ä≤Cl5‚Ä≤d-(¬±)-ENBA			increase	7	increased mechanical allodynia	ipsilateral dorsal horn	decrease	7	suppressed mechanical allodynia	ipsilateral dorsal horn
2061	Lu 2022	Human PMSCs-derived small extracellular vesicles alleviate neuropathic pain through miR-26a-5p/Wnt5a in SNI mice model	Consensus	Human PMSCs-derived small extracellular vesicles alleviate neuropathic pain through miR-26a-5p/Wnt5a in SNI mice model	2021	China	Journal of Neuroinflammation	C57BL/6	Male				ANOVA + post-hoc test	Sciatic Nerve Injury Neuropathic Pain Model	SNI	Chronic		Lumbar		Iba-1	miR-26a-5p	iR-26a-5p/Foxy5		increase	9	increased mechanical allodynia	ipsilateral dorsal horn	decrease	9	suppressed mechanical allodynia	ipsilateral dorsal horn	no change	9	unchanged	ipsilateral dorsal horn
2056	Lu 2023	Microglia and macrophages contribute to the development and maintenance of sciatica in lumbar disc herniation	Consensus	Microglia and macrophages contribute to the development and maintenance of sciatica in lumbar disc herniation	2023	China	Pain	C57BL/6	Male & Female	Young Adult (1-4 months)		5	ANOVA + post-hoc test	Other: Lumbar Disc Herniation	Modified lumbar disc herniation	Chronic		Lumbar	sagittal; transverse	Iba-1
2040	Lopes 2022	Crotalphine Modulates Microglia M1/M2 Phenotypes and Induces Spinal Analgesia Mediated by Opioid-Cannabinoid Systems	Consensus	Crotalphine Modulates Microglia M1/M2 Phenotypes and Induces Spinal Analgesia Mediated by Opioid-Cannabinoid Systems	2022	Other: Brazil	International Journal of Molecular Sciences	C57BL/6	Male	Young Adult (1-4 months)		5	ANOVA + post-hoc test	Sciatic Nerve Injury Neuropathic Pain Model	pSNL	Chronic					Crotalphine	Minocycline + crotalphine			14	increased mechanical allodynia			14	suppressed mechanical allodynia		decrease	14	unchanged
2039	Lopes 2017	Sex differences in peripheral not central immune responses to pain-inducing injury	Consensus	Sex differences in peripheral not central immune responses to pain-inducing injury	2017	UK	Scientific Reports	C57BL/6	Male & Female	Young Adult (1-4 months)		4		Sciatic Nerve Injury Neuropathic Pain Model	Partial sciatic nerve ligation (SNL)	Chronic		Lumbar						increase	8		ipsilateral dorsal horn										increase	8		ipsilateral dorsal horn
2031	Livni 2022	Effects of combined chemotherapy and anti-programmed cell death protein 1 treatment on peripheral neuropathy and neuroinflammation in mice	Consensus	Effects of combined chemotherapy and anti- programmed cell death protein 1 treatment on peripheral neuropathy and neuroinflammation in mice	2022	Australia	Pain	C57BL/6	Male & Female	Young Adult (1-4 months)		6	ANOVA + post-hoc test	Chemotherapy induced Neuropathic Pain Model	Paclitaxel	Chronic		Thoracic; Lumbar			anti‚ÄìPD-1
2014	Liu 2017	TNF-Œ± Differentially Regulates Synaptic Plasticity in the Hippocampus and Spinal Cord by Microglia-Dependent Mechanisms after Peripheral Nerve Injury	Consensus	TNF- Differentially Regulates Synaptic Plasticity in the Hippocampus and Spinal Cord by Microglia-Dependent Mechanisms after Peripheral Nerve Injury	2017	China	Neurobiology of Disease	C57BL/6	Male	Young Adult (1-4 months)		5	T-Test	Sciatic Nerve Injury Neuropathic Pain Model	SNI			Lumbar		Iba-1	diphtheria toxin (DT)			increase	3	increased mechanical allodynia	dorsal horn	decrease	3	suppressed mechanical allodynia	dorsal horn
2008	Liu 2022	Conditioned Medium From the Stem Cells of Human Exfoliated Deciduous Teeth Ameliorates Neuropathic Pain in a Partial Sciatic Nerve Ligation Model	Consensus	Conditioned Medium From the Stem Cells of Human Exfoliated Deciduous Teeth Ameliorates Neuropathic Pain in a Partial Sciatic Nerve Ligation Model	2002	Other: Japan	Frontiers in Pharmacology	Other: ICR	Male	Young Adult (1-4 months)		9	ANOVA + post-hoc test	Sciatic Nerve Injury Neuropathic Pain Model	pSNL	Chronic		Lumbar	sagittal	Iba-1	conditioned medium (CM) derived from stem cells from human exfoliated deciduous teeth (SHED-CM)	depletion of the anti-inflammatory M2 macrophages by mannosylated-Clodrosome		increase	7	increased mechanical allodynia	ipsilateral	decrease	7	decreased mechanical allodynia	ipsilateral	no change	7	unchanged	ipsilateral
1987	Liu 2023	Regulatory T cells promote functional recovery after spinal cord injury by alleviating microglia inflammation via STAT3 inhibition	Consensus	Regulatory T cells promote functional recovery after spinal cord injury by alleviating microglia inflammation via STAT3 inhibition	2023	China	CNS Neuroscience & Therapeutic	C57BL/6	Female	Young Adult (1-4 months)		5	ANOVA + post-hoc test	Spinal Cord Injury		Chronic				Iba-1
1919	Lim 2017	IKK/NF-B-dependent satellite glia activation induces spinal cord microglia activation and neuropathic pain after nerve injury	Consensus	IKK/NF-kB-dependent satellite glia activation induces spinal cord microglia activation and neuropathic pain after nerve injury	2017	Other: Republic of Korea	Pain	C57BL/6	Male	Young Adult (1-4 months)		3	T-Test	Other: Peripheral Nerve Injury	L5 spinal nerve transection (SNT)	Chronic		Lumbar	transverse	Iba-1	IkkŒ≤ KO			increase	7	increased mechanical allodynia	dorsal horn	decrease	7	suppressed mechanical allodynia	dorsal horn
1912	Liao 2022	Component-target network and mechanism of Qufeng Zhitong capsule in the treatment of neuropathic pain	Consensus	Component-target network and mechanism of Qufeng Zhitong capsule in the treatment of neuropathic pain	2022	China	Journal of Ethnopharmacology	C57BL/6	Unspecified			6	ANOVA + post-hoc test	Sciatic Nerve Injury Neuropathic Pain Model	CCI	Chronic		Lumbar		Iba-1	Qufeng Zhitong capsule (QFZTC)
1882	Li 2020	Oleanolic acid administration alleviates neuropathic pain after a peripheral nerve injury by regulating microglia polarization-mediated neuroinflammation	Consensus	Oleanolic acid administration alleviates neuropathic pain after a peripheral nerve injury by regulating microglia polarization-mediated neuroinflammation	2020	China	The Royal Society of Chemistry Advances	C57BL/6	Male	Young Adult (1-4 months)			ANOVA + post-hoc test	Other: Peripheral Nerve Injury Model	L5 Spinal nerve ligation (SNL)	Chronic		Lumbar		Iba-1	Oleanolic acid			increase	7	increased mechanical allodynia		decrease	7	suppressed mechanical allodynia
1881	Li 2021	CircPrkcsh, a circular RNA, contributes to the polarization of microglia towards the M1 phenotype induced by spinal cord injury and acts <i>via</i> the JNK/p38 MAPK pathway	Consensus	CircPrkcsh, a circular RNA, contributes to the polarization of microglia towards the M1 phenotype induced by spinal cord injury and acts via the JNK/p38 MAPK pathway	2021	China	The FASEB Journal	C57BL/6	Male	Young Adult (1-4 months)		3	ANOVA + post-hoc test	Spinal Cord Injury		Chronic		Thoracic			sh-NC AAV	sh-circPrkcsh AAV		inflammatory microglia increase	28	increased motor dysfunction		no change	28	unchanged		non-inflammatory microglia increase	28	decreased motor dysfunction
1863	Li 2023	EphA1 aggravates neuropathic pain by activating CXCR4/RhoA/ROCK2 pathway in mice	Consensus	EphA1 aggravates neuropathic pain by activating CXCR4/RhoA/ROCK2 pathway in mice	2023	China	Human Cell	C57BL/6	Male			5	ANOVA + post-hoc test	Sciatic Nerve Injury Neuropathic Pain Model	CCI	Chronic		Lumbar		Iba-1	EphA1 KO (AAV-shEphA1)			increase	14	increased mechanical allodynia		decrease	14	suppressed mechanical allodynia
1844	Li 2023	The polarization of microglia and infiltrated macrophages in the injured mice spinal cords: a dynamic analysis	Consensus	The polarization of microglia and infiltrated macrophages in the injured mice spinal cords: a dynamic analysis	2023	China	PeerJ	C57BL/6	Female	Young Adult (1-4 months)	150	6	Kruskal-Wallis ANOVA + post-hoc test	Spinal Cord Injury	Contusive SCI			Thoracic	transverse	CD11b																	increase	7
1838	Li 2022	Activation of locus coeruleus-spinal cord noradrenergic neurons alleviates neuropathic pain in mice via reducing neuroinflammation from astrocytes and microglia in spinal dorsal horn	Consensus	Activation of locus coeruleus-spinal cord noradrenergic neurons alleviates neuropathic pain in mice via reducing neuroinflammation from astrocytes and microglia in spinal dorsal horn	2022	China	Journal of Neuroinflammation	C57BL/6	Male	Young Adult (1-4 months)		6	ANOVA + post-hoc test	Sciatic Nerve Injury Neuropathic Pain Model	CCI	Chronic				Iba-1	M3	M3+CNO		increase	7	increased mechanical allodynia	ipsilateral dorsal horn	unchanged	7	unchanged	ipsilateral dorsal horn	decrease	7	suppressed mechanical allodynia	ipsilateral dorsal horn
1837	Li 2013	Nerve injury-related autoimmunity activation leads to chronic inflammation and chronic neuropathic pain	Consensus	Nerve Injury-related Autoimmunity Activation Leads to Chronic Inflammation and Chronic Neuropathic Pain	2013	China	Anesthesiology	Other: BALB/c	Male	Young Adult (1-4 months)	mature T cells KO (nude mice)	5	ANOVA + post-hoc test	Sciatic Nerve Injury Neuropathic Pain Model		Chronic		Lumbar						increase	28	increased mechanical allodynia	ipsilateral dorsal horn	no change	28	unchanged	ipsilateral dorsal horn
1828	Li 2021	Distinct Polarization Dynamics of Microglia and Infiltrating Macrophages: A Novel Mechanism of Spinal Cord Ischemia/Reperfusion Injury	Consensus	Distinct Polarization Dynamics of Microglia and Infiltrating Macrophages: A Novel Mechanism of Spinal Cord Ischemia/Reperfusion Injury	2021	China	Journal of Inflammation Research	C57BL/6	Male	Young Adult (1-4 months)	84	3	ANOVA + post-hoc test	Other: Spinal cord ischemic/reperfusion injury (SCIRI) Model	Descending Aorta Clamping (DAC)			Lumbar		CD11b	clodronate liposome (CloLip)			inflammatory microglia increase	3	caused acute paraplegia			3	improved paraplegia
1789	Lee 2015	Characteristics of spinal microglia in aged and obese mice: potential contributions to impaired sensory behavior	Consensus	Characteristics of spinal microglia in aged and obese mice: potential contributions to impaired sensory behavior	2015	Canada	Immunity & Ageing	C57BL/6	Male	Mature Adult (4-10 months)				Other: aging				Lumbar	transverse	CD11b	obesity			increase	517	increased mechanical allodynia	dorsal horn	increase	517	unchanged	dorsal horn
1788	Lee 2018	Targeting macrophage and microglia activation with colony stimulating factor 1 receptor inhibitor is an effective strategy to treat injury-triggered neuropathic pain	Consensus	Targeting macrophage and microglia activation with colony stimulating factor 1 receptor inhibitor is an effective strategy to treat injury-triggered neuropathic pain	2018	Canada	Molecular Pain	C57BL/6	Male	Young Adult (1-4 months)		3	T-Test	Sciatic Nerve Injury Neuropathic Pain Model	PSNL	Chronic		Lumbar	transverse	CD11b	PLX5622	PLX5622						decrease	3	suppressed mechanical allodynia	ipsilateral dorsal horn
1784	Lee 2015	MMP-3 secreted from endothelial cells of blood vessels after spinal cord injury activates microglia, leading to oligodendrocyte cell death	Consensus	MMP-3 secreted from endothelial cells of blood vessels after spinal cord injury activates microglia, leading to oligodendrocyte cell death	2015	Other: Republic of Korea	Neurobiology of Disease	C57BL/6	Male	Young Adult (1-4 months)		5	T-Test	Spinal Cord Injury		Chronic		Thoracic	sagittal; transverse	Other: OX-42	MMP-3 KO			increase	5		around lesion centre	decrease	5		around lesion centre
1769	Lee 2021	Distinct roles of GT1b and CSF-1 in microglia activation in nerve injury-induced neuropathic pain	Consensus	Distinct roles of GT1b and CSF-1 in microglia activation in nerve injury-induced neuropathic pain	2021	Other: Republic of Korea	Molecular Pain	C57BL/6	Male & Female	Young Adult (1-4 months)		8	T-Test					Lumbar	coronal	Iba-1	CSF-1	GT1b						increase	3	increased mechanical allodynia		increase	3	increased mechanical allodynia							increase	3	suppressed mechanical allodynia		increase	3	suppressed mechanical allodynia
1669	Koshimizu 2020	Zonisamide ameliorates neuropathic pain partly by suppressing microglial activation in the spinal cord in a mouse model	Consensus	Zonisamide ameliorates neuropathic pain partly by suppressing microglial activation in the spinal cord in a mouse model	2020	Other: Japan	Life Sciences	C57BL/6	Male	Young Adult (1-4 months)		3	Mann‚ÄìWhitney U test	Other: Peripheral Nerve Injury Pain Model	L4 spinal nerve injury	Chronic		Lumbar		Iba-1	Zonisamide				28	increased mechanical allodynia	ipsilateral dorsal horn	decrease	28	unchanged	ipsilateral dorsal horn
1668		Development and persistence of neuropathic pain through microglial activation and KCC2 decreasing after mouse tibial nerve injury	Consensus	Development and persistence of neuropathic pain through microglial activation and KCC2 decreasing after mouse tibial nerve injury	2020	Other: Japan	Brain Research	C57BL/6	Male	Young Adult (1-4 months)		3	ANOVA + post-hoc test	Sciatic Nerve Injury Neuropathic Pain Model	tibial nerve injury	Chronic		Lumbar	transverse	Iba-1				increase	14	increased mechanical allodynia	superficial dorsal horn
1654	Kong 2023	Lyn-mediated glycolysis enhancement of microglia contributes to neuropathic pain through facilitating IRF5 nuclear translocation in spinal dorsal horn	Consensus	Lyn-mediated glycolysis enhancement of microglia contributes to neuropathic pain through facilitating IRF5 nuclear translocation in spinal dorsal horn	2023	China	Journal of Cellular and Molecular Medicine	C57BL/6	Male				ANOVA + post-hoc test	Sciatic Nerve Injury Neuropathic Pain Model	CCI	Chronic		Lumbar	transverse	Iba-1				increase	14	increased mechanical allodynia	ipsilateral dorsal horn
1652	Komori 2011	Site-specific subtypes of macrophages recruited after peripheral nerve injury	Consensus	Site-specific subtypes of macrophages recruited after peripheral nerve injury	2011	Other: Japan	Sensory and motor systems	C57BL/6	Male	Young Adult (1-4 months)		4	T-Test	Sciatic Nerve Injury Neuropathic Pain Model	PSNL	Chronic		Lumbar		Iba-1				increase	3		ipsilateral dorsal horn
1641	Kobashi 2022	Bone marrow-derived inducible microglia-like cells ameliorate motor function and survival in a mouse model of amyotrophic lateral sclerosis	Consensus	Bone marrow-derived inducible microglia-like cells ameliorate motor function and survival in a mouse model of amyotrophic lateral sclerosis	2022	Other: Japan	Cytotherapy	C57BL/6	Male	Young Adult (1-4 months)		5	ANOVA + post-hoc test	Other: Amyotrophic lateral sclerosis (ALS) model	SOD1-tg	Chronic				Iba-1	BM-iMG cells transplant				21	increased motor dysfunction		increase	21	decreased motor dysfunction
1640	Kobashi 2020	Transplantation of M2-Deviated Microglia Promotes Recovery of Motor Function after Spinal Cord Injury in Mice	Consensus	Transplantation of M2-Deviated Microglia Promotes Recovery of Motor Function after Spinal Cord Injury in Mice	2019	Other: Japan	Molecular Therapy	C57BL/6	Female	Young Adult (1-4 months)		3	ANOVA + post-hoc test	Spinal Cord Injury		Chronic				Iba-1	M1 transplant	M2 transplant																28	normalised motor dysfunction	lesion site	increase	28	normalised motor dysfunction	lesion site	increase	28	normalised motor dysfunction	lesion site
1625	Kitayama 2011	Activated Microglia Inhibit Axonal Growth through RGMa	Consensus	Activated Microglia Inhibit Axonal Growth through RGMa	2011	Other: Japan	PLoS ON	C57BL/6	Female	Young Adult (1-4 months)		3	ANOVA + post-hoc test	Spinal Cord Injury		Chronic		Thoracic	sagittal	CD11b	Minocycline																	7			decrease	7
1600	Kim 2020	Time Course of Peripheral and Central Immune System Alterations in Paclitaxel-Treated Mice: Possible Involvement of Dysfunctional Microglia	Consensus	Time Course of Peripheral and Central Immune System Alterations in Paclitaxel-Treated Mice: Possible Involvement of Dysfunctional Microglia	2020	Other: Republic of Korea	Neurochemical Journal	C57BL/6	Male	Young Adult (1-4 months)			ANOVA + post-hoc test	Chemotherapy induced Neuropathic Pain Model	Paclitaxel-induced neuropathy	Chronic				Iba-1				unchanged	7		dorsal horn
1598	Kim 2018	Anti-allodynic effect of interleukin 10 in a mouse model of complex regional pain syndrome through reduction of NKI receptor expression of microglia in the spinal cord	Consensus	Anti-allodynic effect of interleukin 10 in a mouse model of complex regional pain syndrome through reduction of NK1 receptor expression of microglia in the spinal cord	2018	Other: Republic of Korea	Journal of Pain Research	C57BL/6	Male	Young Adult (1-4 months)	100	37	T-Test	Other: Limb Fracture		Chronic	210	Lumbar		Iba-1	IL-10							decrease	28	suppressed mechanical allodynia	ipsilateral dorsal horn
1592	Kim 2017	Polyamidoamine dendrimer-conjugated triamcinolone acetonide attenuates nerve injury-induced spinal cord microglia activation and mechanical allodynia	Consensus	Polyamidoamine dendrimer-conjugated triamcinolone acetonide attenuates nerve injury-induced spinal cord microglia activation and mechanical allodynia	2017	Other: Republic of Korea	Molecular Pain	C57BL/6	Male	Young Adult (1-4 months)		3	ANOVA + post-hoc test	Other: Peripheral Nerve Injury Pain Model	L5 spinal nerve transection (SNT)	Chronic				Iba-1	TA	D-TA		increase	3	increased mechanical allodynia	ipsilateral dorsal horn	normalise	3	unchanged	ipsilateral dorsal horn	normalise	3	suppressed mechanical allodynia	ipsilateral dorsal horn
1586	Kim 2010	NADPH oxidase 2-derived reactive oxygen species in spinal cord microglia contribute to peripheral nerve injury-induced neuropathic pain	Consensus	NADPH oxidase 2-derived reactive oxygen species in spinal cord microglia contribute to peripheral nerve injury-induced neuropathic pain	2010	Other: Republic of Korea	Proceedings of the National Academy of Sciences of the United States of America	C57BL/6	Male	Young Adult (1-4 months)		4	ANOVA + post-hoc test	Other: Peripheral Nerve Injury Pain Model	L5 spinal nerve transection (SNT)	Chronic			transverse	Iba-1	Sulforaphane	SnPP		increase	14	increased mechanical allodynia	dorsal horn	decrease	14	normalised mechanical allodynia	dorsal horn		7	unchanged
1570	Khan 2015	Antiallodynic effects of alpha lipoic acid in an optimized RR-EAE mouse model of MS-neuropathic pain are accompanied by attenuation of upregulated BDNF-TrkB-ERK signaling in the dorsal horn of the spinal cord	Consensus	Antiallodynic effects of alpha lipoic acid in an optimized RR-EAE mouse model of MS-neuropathic pain are accompanied by attenuation of upregulated BDNF-TrkB-ERK signaling in the dorsal horn of the spinal cord	2015	Australia	Pharmacology Research & Perspective	C57BL/6	Female	Young Adult (1-4 months)		4	ANOVA + post-hoc test	Other: Multiple Sclerosis Model	RR-EAE	Chronic		Lumbar		CD11b	ALA																increase	21	increased mechanical allodynia	dorsal horn	normalise	21	suppressed mechanical allodynia	dorsal horn
1476	Jones 2018	Therapeutic Effect of the Substrate-Selective COX-2 Inhibitor IMMA in the Animal Model of Chronic Constriction Injury	Consensus	Therapeutic Effect of the Substrate-Selective COX-2 Inhibitor IMMA in the Animal Model of Chronic Constriction Injury	2018	United States	Frontiers in Pharmacology	C57BL/6	Male	Young Adult (1-4 months)		10	ANOVA + post-hoc test	Sciatic Nerve Injury Neuropathic Pain Model	CCI	Chronic		Lumbar	transverse	Iba-1	IMMA	IMMA + AM281		increase	14	increased mechanical allodynia	ipsilateral dorsal horn	decrease	14	suppressed mechanical allodynia			14	suppressed mechanical allodynia
1434	Jiang 2021	Go-sha-jinki-Gan Alleviates Inflammation in Neurological Disorders via p38-TNF Signaling in the Central Nervous System	Consensus	Go-sha-jinki-Gan Alleviates Inflammation in Neurological Disorders via p38-TNF Signaling in the Central Nervous System	2021	Other: Japan	Neurotherapeutics	C57BL/6	Female	Young Adult (1-4 months)		3	Mann‚ÄìWhitney U test	Other: Multiple Sclerosis Model	experimental autoimmune encephalomyelitis (EAE)	Chronic		Lumbar		Iba-1	Go-sha-jinki-Gan (GJG)																increase	28	increased EAE severity		decrease	28	no change
1428	Jiang 2023	Mitochondrial-Derived Peptide MOTS-c Ameliorates Spared Nerve Injury-Induced Neuropathic Pain in Mice by Inhibiting Microglia Activation and Neuronal Oxidative Damage in the Spinal Cord <i>via</i> the AMPK Pathway	Consensus	Mitochondrial-Derived Peptide MOTS‚Äëc Ameliorates Spared Nerve Injury-Induced Neuropathic Pain in Mice by Inhibiting Microglia Activation and Neuronal Oxidative Damage in the Spinal Cord via the AMPK Pathway	2023	China	ASC Chemical Neuroscience	Other: Kunming Swiss	Male	Young Adult (1-4 months)		8	ANOVA + post-hoc test	Sciatic Nerve Injury Neuropathic Pain Model	SNI	Chronic			coronal	Iba-1	MOTS-c	Minocycline		increase	9	increased mechanical allodynia	dorsal horn	normalise	9	suppressed mechanical allodynia	dorsal horn	normalise	9	suppressed mechanical allodynia	dorsal horn
1414	Ji 2021	NIMA-related kinase 7 amplifies NLRP3 inflammasome pro-inflammatory signaling in microglia/macrophages and mice models of spinal cord injury	Consensus	NIMA-related kinase 7 amplifies NLRP3 inflammasome pro-inflammatory signaling in microglia/macrophages and mice models of spinal cord injury	2021	China	Experimental Cell Research	C57BL/6	Female	Young Adult (1-4 months)		6	ANOVA + post-hoc test	Spinal Cord Injury		Chronic		Thoracic		Iba-1	NEK7-siRNA																increase	3	increased motor dysfunction	lesion site	unchanged	3	unchanged	lesion site
1405	Jeong 2016	High-resolution transcriptome analysis reveals neuropathic pain gene-expression signatures in spinal microglia after nerve injury	Consensus	High-resolution transcriptome analysis reveals neuropathic pain gene-expression signatures in spinal microglia after nerve injury	2016	Other: Republic of Korea	Pain	C57BL/6	Male	Young Adult (1-4 months)		12	Mann‚ÄìWhitney U test	Other: Peripheral Nerve Injury	L4 spinal nerve transection (SNT)	Chronic				CX3CR1-GFP mice				increase	7	increased mechanical allodynia	ipsilateral
1402	Jeffrey-Gauthier 2021	Locomotor deficits induced by lumbar muscle inflammation involve spinal microglia and are independent of KCC2 expression in a mouse model of complete spinal transection	Consensus	Locomotor deficits induced by lumbar muscle inflammation involve spinal microglia and are independent of KCC2 expression in a mouse model of complete spinal transection	2021	Canada	Experimental Neurology	Other: CD1	Female		25	6	ANOVA + post-hoc test	Spinal Cord Injury	Spinal Transection	Chronic		Lumbar	transverse	Iba-1	Exercise	CFA																28	increased motor dysfunction	dorsal + ventral	unchanged	28		dorsal + ventral	increase	28	increased motor dysfunction	dorsal + ventral
1370	Ishii 2013	<i>ifn</i>-Œ≥-dependent secretion of IL-10 from Th1 cells and microglia/macrophages contributes to functional recovery after spinal cord injury	Consensus	ifn-c-dependent secretion of IL-10 from Th1 cells and microglia/macrophages contributes to functional recovery after spinal cord injury	2013	Other: Japan	Cell Death and Disease	C57BL/6	Female	Young Adult (1-4 months)		3	ANOVA + post-hoc test	Spinal Cord Injury		Chronic		Thoracic	transverse	Iba-1	Th1	Th1 + IFN-Œ≥ KO																6	increased motor dysfunction	lesion site	increase	6	decreased motor dysfunction	lesion site	normalise	6	unchanged	lesion site
1368	Isami 2018	The impact of mouse strain-specific spatial and temporal immune responses on the progression of neuropathic pain	Consensus	The impact of mouse strain-specific spatial and temporal immune responses on the progression of neuropathic pain	2018	Other: Japan	Brain, Behavior, and Immunity	Other: C57BL/6J	Male	Young Adult (1-4 months)		5	ANOVA + post-hoc test	Sciatic Nerve Injury Neuropathic Pain Model	pSNL	Chronic		Lumbar		Iba-1	C3H/HeSlc			increase	3,7,14	increased mechanical allodynia	dorsal horn	non-inflammatory microglia increase	3,7,14	suppressed mechanical allodynia	dorsal horn
1357	Imari 2019	KCNMB3 in spinal microglia contributes to the generation and maintenance of neuropathic pain in mice	Consensus	KCNMB3 in spinal microglia contributes to the generation and maintenance of neuropathic pain in mice	2019	Other: Japan	International Journal of Molecular Medicine	C57BL/6	Male	Young Adult (1-4 months)	60		ANOVA + post-hoc test	Other: Peripheral Nerve Injury	L5 spinal nerve injury			Lumbar		Iba-1	KCNMB3 siRNA			increase	3	increased mechanical allodynia	ipsilateral dorsal horn	decrease	3	suppressed mechanical allodynia	ipsilateral dorsal horn
1330	Hutchinson 2019	Elimination of microglia in mouse spinal cord alters the retrograde CNS plasticity observed following peripheral axon injury	Consensus	Elimination of microglia in mouse spinal cord alters the retrograde CNS plasticity observed following peripheral axon injury	2019	United States	Brain Research	C57BL/6	Female	Young Adult (1-4 months)	50		ANOVA + post-hoc test	Other: Cervical sympathetic trunk (CST)		Chronic		Cervical; Thoracic	coronal	Iba-1	PLX5622																increase	7			decrease	7
1324	Huo 2018	Dehydrocorydaline attenuates bone cancer pain by shifting microglial M1/M2 polarization toward the M2 phenotype	Consensus	Dehydrocorydaline attenuates bone cancer pain by shifting microglial M1/M2 polarization toward the M2 phenotype	2018	China	Molecular Pain	Other: C3H/HeN	Male	Young Adult (1-4 months)		3	ANOVA + post-hoc test	Other: Cancer Pain Model	Bone Cancer Pain			Lumbar		Iba-1				non-inflammatory microglia increase	14	increased mechanical allodynia	ipsilateral dorsal horn
1322	Huo 2019	Imbalanced spinal infiltration of Th17/Treg cells contributes to bone cancer pain via promoting microglial activation	Consensus	Imbalanced spinal infiltration of Th17/Treg cells contributes to bone cancer pain via promoting microglial activation	2019	China	Brain, Behavior, and Immunity	Other: C3H/HeN	Male	Young Adult (1-4 months)		5	ANOVA + post-hoc test	Other: Bone Cancer Pain		Chronic		Lumbar	coronal	Iba-1				increase	14	increased mechanical threshold
1320	Hunyady 2019	Hemokinin-1 is an important mediator of pain in mouse models of neuropathic and inflammatory mechanisms	Consensus	Hemokinin-1 is an important mediator of pain in mouse models of neuropathic and inflammatory mechanisms	2019	Other: Hungary	Brain Research Bulletin	C57BL/6	Unspecified	Young Adult (1-4 months)		6	ANOVA + post-hoc test	Sciatic Nerve Injury Neuropathic Pain Model	PSL			Lumbar		Iba-1	Tac4 KO
1304	Huang 2023	Pretreatment of the ROS Inhibitor Phenyl-N-tert-butylnitrone Alleviates Sleep Deprivation-Induced Hyperalgesia by Suppressing Microglia Activation and NLRP3 Inflammasome Activity in the Spinal Dorsal Cord	Consensus	Pretreatment of the ROS Inhibitor Phenyl‚ÄëN‚Äëtert‚Äëbutylnitrone Alleviates Sleep Deprivation‚ÄëInduced Hyperalgesia by Suppressing Microglia Activation and NLRP3 Inflammasome Activity in the Spinal Dorsal Cord	2023	China	Neurochemical Research	C57BL/6	Unspecified	Young Adult (1-4 months)		3	ANOVA + post-hoc test	Other: Incisional Pain Model	Plantar Incisional Surgery			Lumbar	transverse		Sleep Deprivation
1287	Hu 2023	BDNF-TrkB signaling pathway-mediated microglial activation induces neuronal KCC2 downregulation contributing to dynamic allodynia following spared nerve injury	Consensus	BDNF-TrkB signaling pathway-mediated microglial activation induces neuronal KCC2 downregulation contributing to dynamic allodynia following spared nerve injury	2023	China	Molecular Pain	C57BL/6	Male	Young Adult (1-4 months)		5	T-Test	Sciatic Nerve Injury Neuropathic Pain Model	SNI			Lumbar	coronal	Iba-1	Minocycline	5BDBD		increase	3	increased mechanical allodynia	ipsilateral dorsal horn	decrease	3	suppressed mechanical allodynia	ipsilateral dorsal horn	decrease	3	suppressed mechanical allodynia	ipsilateral dorsal horn
1284	Hu 2022	TAZ Induces Migration of Microglia and Promotes Neurological Recovery After Spinal Cord Injury	Consensus	TAZ Induces Migration of Microglia and Promotes Neurological Recovery After Spinal Cord Injury	2022	China	Frontiers in Pharmacology	C57BL/6	Female	Young Adult (1-4 months)		8	ANOVA + post-hoc test	Spinal Cord Injury		Chronic	28	Thoracic	sagittal	Other: CX3CR1	XMU-MP-1																				increase	14		lesion border
1279	Hu 2023	A TRPV4-dependent neuroimmune axis in the spinal cord promotes neuropathic pain	Consensus	A TRPV4-dependent neuroimmune axis in the spinal cord promotes neuropathic pain	2023	United States	The Journal of Clinical Investigation	C57BL/6	Male & Female	Young Adult (1-4 months)		4	T-Test	Sciatic Nerve Injury Neuropathic Pain Model	SNI	Chronic				CX3CR1-GFP mice	microglial Trpv4 cKO	GSK101
1278	Hu 2018	TLR4 deficiency abrogated widespread tactile allodynia, but not widespread thermal hyperalgesia and trigeminal neuropathic pain after partial infraorbital nerve transection	Consensus	TLR4 deficiency abrogated widespread tactile allodynia, but not widespread thermal hyperalgesia and trigeminal neuropathic pain after partial infraorbital nerve transection	2018	China	Pain	C57BL/6	Male				T-Test	Orofacial Pain Model	Partial infraorbital nerve transection (p-IONX)	Chronic		Lumbar		Iba-1	TLR4 deletion			increase	14	increased mechanical allodynia	dorsal horn	decrease	14	suppressed mechanical allodynia	dorsal horn
1277	Hu 2022	Salidroside Alleviates Chronic Constriction Injury-Induced Neuropathic Pain and Inhibits of TXNIP/NLRP3 Pathway	Consensus	Salidroside Alleviates Chronic Constriction Injury‚ÄëInduced Neuropathic Pain and Inhibits of TXNIP/NLRP3 Pathway	2022	China	Neurochemical Research	C57BL/6	Male	Young Adult (1-4 months)		5	ANOVA + post-hoc test	Sciatic Nerve Injury Neuropathic Pain Model	CCI	Chronic		Lumbar			SAL			TXNIP/NMRP3 increase	14	increased mechanical allodynia	ipsilateral dorsal horn	TXNIP/NMRP3 decrease	14	suppressed mechanical allodynia	ipsilateral dorsal horn
1270	Hozumi 2021	Gene expression profiling of the spinal cord at the chronic pain phase identified CDKL5 as a candidate gene for neural remodeling	Consensus	Gene expression profiling of the spinal cord at the chronic pain phase identified CDKL5 as a candidate gene for neural remodeling	2021	Other: Japan	Neuroscience Letters		Unspecified				ANOVA + post-hoc test	Sciatic Nerve Injury Neuropathic Pain Model	Cuff Model	Chronic		Lumbar		Iba-1
1253	Honjoh 2019	Relationship of Inflammatory Cytokines From M1-Type Microglia/Macrophages at the Injured Site and Lumbar Enlargement With Neuropathic Pain After Spinal Cord Injury in the CCL21 Knockout (<i>plt</i>) Mouse	Consensus	Relationship of Inflammatory Cytokines From M1-Type Microglia/Macrophages at the Injured Site and Lumbar Enlargement With Neuropathic Pain After Spinal Cord Injury in the CCL21 Knockout (plt) Mouse	2019	Other: Japan	Frontiers in Cellular Neuroscience	C57BL/6	Male	Young Adult (1-4 months)	54	4	ANOVA + post-hoc test	Spinal Cord Injury	Contusion SCI	Chronic		Thoracic	sagittal; transverse	CD11b	CCL21 KO			inflammatory microglia increase	14	increased mechanical allodynia	lesion site	inflammatory microglia decrease	14	suppressed mechanical allodynia	lesion site
1249	Hong 2020	Treatment with 5-methoxytryptophan attenuates microglia-induced neuroinflammation in spinal cord trauma	Consensus	Treatment with 5-methoxytryptophan attenuates microglia-induced neuroinflammation in spinal cord trauma	2020	China	International Immunopharmacoloy	C57BL/6	Female	Young Adult (1-4 months)		6	ANOVA + post-hoc test	Spinal Cord Injury		Chronic		Thoracic		Iba-1	5MTP																increase	3	increased locomotor dysfunction	lesion site	decrease	3	reduced locomotor dysfunction	lesion site
1248	Hong 2022	High-density lipoprotein reduces microglia activation and protects against experimental autoimmune encephalomyelitis in mice	Consensus	High-density lipoprotein reduces microglia activation and protects against experimental autoimmune encephalomyelitis in mice	2022	China	International Immunopharmacology	C57BL/6	Female	Young Adult (1-4 months)				Other: Multiple Sclerosis Model	experimental autoimmune encephalomyelitis (EAE) by CFA and MOG35-55	Chronic					high-density lipoprotein (HDL)																increase	21	increased EAE symptoms		decrease	21	suppressed EAE symptoms
1229	Hirai 2013	The Prevalence and Phenotype of Activated Microglia/Macrophages within the Spinal Cord of the Hyperostotic Mouse (<i>twy</i>/<i>twy</i>) Changes in Response to Chronic Progressive Spinal Cord Compression: Implications for Human Cervical Compressive Myelopathy	Consensus	The Prevalence and Phenotype of Activated Microglia/Macrophages within the Spinal Cord of the Hyperostotic Mouse (twy/twy) Changes in Response to Chronic Progressive Spinal Cord Compression: Implications for Human Cervical Compressive Myelopathy	2013	Other: Japan	PLOS One	Other: ICR	Unspecified	Mature Adult (4-10 months)		5		Other: Cervical compressive myelopathy Mouse Model	twy/twy mice	Chronic		Cervical	sagittal; transverse	CD11b
1211	Hervera 2013	Treatment with carbon monoxide-releasing molecules and an HO-1 inducer enhances the effects and expression of mu-opioid receptors during neuropathic pain	Consensus	Treatment with Carbon Monoxide-releasing Molecules and an HO-1 Inducer Enhances the Effects and Expression of ¬µ-Opioid Receptors during Neuropathic Pain	2013	Other: Spain	Anesthesiology	C57BL/6	Male			5	ANOVA + post-hoc test	Sciatic Nerve Injury Neuropathic Pain Model	CCI	Chronic		Lumbar		Other: CD11b/c	tricarbonyldichloro ruthenium(II) dimer (CORM-2)	cobalt protoporphyrin IX (CoPP)		increase	10	increased mechanical allodynia	ipsilateral	normalise	10	suppressed mechanical allodynia	ipsilateral	normalise	10	no change	ipsilateral
1207	Herder 2015	Dynamic Changes of Microglia/Macrophage M1 and M2 Polarization in Theiler's Murine Encephalomyelitis	Consensus	Dynamic Changes of Microglia/Macrophage M1 and M2 Polarization in Theiler's Murine Encephalomyelitis	2015	Other: Germany	Brain Pathology	Other: SJL/J	Female	Young Adult (1-4 months)				Other: Multiple sclerosis model	Theiler‚Äôs murine encephalomyelitis (TME) virus infection	Chronic		Thoracic																			inflammatory microglia increase	14
1139	Hansmann 2019	Delayed Astrogliosis Associated with Reduced M1 Microglia Activation in Matrix Metalloproteinase 12 Knockout Mice during Theiler's Murine Encephalomyelitis	Consensus	Delayed Astrogliosis Associated with Reduced M1 Microglia Activation in Matrix Metalloproteinase 12 Knockout Mice during Theiler‚Äôs Murine Encephalomyelitis	2019	Other: Germany	International Journal of Molecular Sciences	Other: SJL/JOlaH	Unspecified				Mann‚ÄìWhitney U test	Other: Multiple Sclerosis Model	Theiler‚Äôs Murine Encephalomyelitis	Chronic		Cervical; Thoracic		Iba-1	Mmp12 KO
1122	Han 2022	DICAM in the Extracellular Vesicles from Astrocytes Attenuates Microglia Activation and Neuroinflammation	Consensus	DICAM in the Extracellular Vesicles from Astrocytes Attenuates Microglia Activation and Neuroinflammation	2022	Other: Republic of Korea	Cells	C57BL/6	Male	Young Adult (1-4 months)		4	Mann‚ÄìWhitney U test	Other: complex regional pain syndrome (CRPS) Model		Chronic		Lumbar		Iba-1	DICAM KO			increase	49	increased mechanical allodynia	dorsal horn	increase	49	increased mechanical allodynia	dorsal horn
1121	Han 2018	Plasma Hemopexin ameliorates murine spinal cord injury by switching microglia from the M1 state to the M2 state	Consensus	Plasma Hemopexin ameliorates murine spinal cord injury by switching microglia from the M1 state to the M2 state	2018	China	Cell Death and Disease	C57BL/6	Unspecified	Mature Adult (4-10 months)	129	6	ANOVA + post-hoc test	Spinal Cord Injury		Chronic	35	Thoracic	Other: Unspecified	Iba-1	Hemopexin (Hpx) knockout
1107	Halder 2019	A critical role for microglia in maintaining vascular integrity in the hypoxic spinal cord	Consensus	A critical role for microglia in maintaining vascular integrity in the hypoxic spinal cord	2019	United States	Proceedings of the National Academy of Sciences of the United States of America	C57BL/6	Male & Female	Young Adult (1-4 months)		6	ANOVA + post-hoc test	Other: Chronic Hypoxia Model		Chronic					PLX5622
1105	Hakim 2021	Spinal Cord Injury Induces Permanent Reprogramming of Microglia into a Disease-Associated State Which Contributes to Functional Recovery	Consensus	Spinal Cord Injury Induces Permanent Reprogramming of Microglia into a Disease-Associated State Which Contributes to Functional Recovery	2021	Other: Sweden	The Journal of Neuroscience	C57BL/6	Female	Young Adult (1-4 months)			ANOVA + post-hoc test	Spinal Cord Injury		Chronic		Thoracic	transverse	CD11b	CX3CR1CreER/1Rosa26DTA																disease associated microglia increase	90	reduced motor dysfunction		disease associated microglia increase	90	increased motor dysfunction
1102	Haight 2020	Of mice, microglia, and (wo)men: a case series and mechanistic investigation of hydroxychloroquine for complex regional pain syndrome	Consensus	Of mice, microglia, and (wo)men: a case series and mechanistic investigation of hydroxychloroquine for complex regional pain syndrome	2020	United States	Pain Reports	C57BL/6	Female	Young Adult (1-4 months)		5	ANOVA + post-hoc test	Other: Complex regional pain syndrome (CRPS) Model	Tibial Fracture	Chronic		Lumbar		CD11b	HCQ																increase	8	increased mechanical allodynia	dorsal horn	decrease	8	suppressed mechanical allodynia	dorsal horn
1082	Guo 2013	GRANULOCYTE COLONY-STIMULATING FACTOR IMPROVES ALTERNATIVE ACTIVATION OF MICROGLIA UNDER MICROENVIRONMENT OF SPINAL CORD INJURY	Consensus	GRANULOCYTE COLONY-STIMULATING FACTOR IMPROVES ALTERNATIVE ACTIVATION OF MICROGLIA UNDER MICROENVIRONMENT OF SPINAL CORD INJURY	2013	China	Neuroscience	Other: Kunming	Female		80		T-Test	Spinal Cord Injury	Hemisection	Chronic		Thoracic		Iba-1	G-CSF																increase	7		ipsilateral	increase	7		ipsilateral
1070	Guida 2014	PC1, a non-peptide PKR1-preferring antagonist, reduces pain behavior and spinal neuronal sensitization in neuropathic mice	Consensus	PC1, a non-peptide PKR1-preferring antagonist, reduces pain behavior and spinal neuronal sensitization in neuropathic mice	2015	Other: Italy	Pharmacological Research	Other: CD1	Male			6	ANOVA + post-hoc test	Sciatic Nerve Injury Neuropathic Pain Model	SNI	Chronic		Lumbar	transverse	Iba-1	PC1			increase	8	increased mechanical allodynia	ipsilateral dorsal horn	decrease	8	suppressed mechanical allodynia	ipsilateral dorsal horn
1057	Gu 2022	Spinal microglia contribute to sustained inflammatory pain via amplifying neuronal activity	Consensus	Spinal microglia contribute to sustained inflammatory pain via amplifying neuronal activity	2022	China	Molecular Brain	C57BL/6	Male & Female	Young Adult (1-4 months)		6	T-Test	Inflammatory Pain Model	Formalin	Acute				Iba-1	Clodronate (Clod.) depletion	microglia ablation
1056	Gu 2016	Spinal Microgliosis Due to Resident Microglial Proliferation Is Required for Pain Hypersensitivity after Peripheral Nerve Injury	Consensus	Spinal Microgliosis Due to Resident Microglial Proliferation Is Required for Pain Hypersensitivity after Peripheral Nerve Injury	2016	China	Cell Reports	C57BL/6	Male	Young Adult (1-4 months)		7	T-Test	Sciatic Nerve Injury Neuropathic Pain Model	SNT	Chronic				Iba-1	AraC			increase	7	increased mechanical allodynia	ipsilateral dorsal horn	decrease	7	suppressed mechanical allodynia	ipsilateral dorsal horn
1040	Greenhalgh 2014	Differences in the Phagocytic Response of Microglia and Peripheral Macrophages after Spinal Cord Injury and Its Effects on Cell Death	Consensus	Differences in the Phagocytic Response of Microglia and Peripheral Macrophages after Spinal Cord Injury and Its Effects on Cell Death	2014	Canada	The Journal of Neuroscience	Other: lys-EGFP-ki	Female	Young Adult (1-4 months)		4	ANOVA + post-hoc test	Spinal Cord Injury		Chronic		Thoracic		CD11b																	increase	7		at and around lesion centre
984	Gerber 2018	CSF1R Inhibition Reduces Microglia Proliferation, Promotes Tissue Preservation and Improves Motor Recovery After Spinal Cord Injury	Consensus	CSF1R Inhibition Reduces Microglia Proliferation, Promotes Tissue Preservation and Improves Motor Recovery After Spinal Cord Injury	2018	Other: France	Frontiers in Cellular Neuroscience	C57BL/6	Female	Young Adult (1-4 months)		5	ANOVA + post-hoc test	Spinal Cord Injury		Chronic		Thoracic	transverse	CX3CR1-GFP mice	GW2580																increase	14	increased motor dysfunction	lesion site	decrease	14	motor function recovery	lesion site
954	Garc√≠a-Magro 2021	Microglia and Inhibitory Circuitry in the Medullary Dorsal Horn: Laminar and Time-Dependent Changes in a Trigeminal Model of Neuropathic Pain	Consensus	Microglia and Inhibitory Circuitry in the Medullary Dorsal Horn: Laminar and Time-Dependent Changes in a Trigeminal Model of Neuropathic Pain	2021	Other: Spain	International Journal of Molecular Sciences	C57BL/6	Male	Young Adult (1-4 months)	15	5	Mann‚ÄìWhitney U test	Other: Trigeminal Neuropathic Pain	CCI-IoN	Chronic	21	Cervical	coronal	Iba-1				increase	5		ipsilateral dorsal horn
895	Freria 2020	Serial Systemic Injections of Endotoxin (LPS) Elicit Neuroprotective Spinal Cord Microglia through IL-1-Dependent Cross Talk with Endothelial Cells	Consensus	Serial Systemic Injections of Endotoxin (LPS) Elicit Neuroprotective Spinal Cord Microglia through IL-1 Dependent Cross Talk with Endothelial Cells	2020	United States	The Journal of Neuroscience	C57BL/6	Male & Female	Young Adult (1-4 months)	211	4	ANOVA + post-hoc test	Other: ischemic spinal cord injury				Cervical; Thoracic; Lumbar	coronal	Iba-1	LPSx4	IL-1Œ± KO
875		Gliotransmission modulates baseline mechanical nociception	Consensus	Gliotransmission modulates baseline mechanical nociception	2011	United States	Molecular Pain	C57BL/6	Male			3	T-Test	Sciatic Nerve Injury Neuropathic Pain Model	SNI	Chronic		Lumbar		Iba-1	dnSNARE mice				28	increased mechanical allodynia		no change	28	no change	dorsal horn
858	Finocchiaro 2018	Botulinum toxin b affects neuropathic pain but not functional recovery after peripheral nerve injury in a mouse model	Consensus	Botulinum Toxin B Affects Neuropathic Pain but Not Functional Recovery after Peripheral Nerve Injury in a Mouse Model	2018	Other: Italy	Toxins	Other: CD1	Male				ANOVA + post-hoc test	Sciatic Nerve Injury Neuropathic Pain Model	CCI	Chronic		Lumbar	transverse	CD11b	BoNTs			increase	7	increased mechanical allodynia	ipsilateral	no change	7	suppressed mechanical allodynia	ipsilateral
850	Ferraz 2021	Jararhagin, a snake venom metalloproteinase, induces mechanical hyperalgesia in mice with the neuroinflammatory contribution of spinal cord microglia and astrocytes	Consensus	Jararhagin, a snake venom metalloproteinase, induces mechanical hyperalgesia in mice with the neuroinflammatory contribution of spinal cord microglia and astrocytes	2021	Other: Brazil	International Journal of Biological Macromolecules	Other: Albino Swiss	Male			6	T-Test	Other: Snake Venom induced pain	Jararhagin	Acute		Lumbar		CX3CR1-GFP mice				increase	0	increased mechanical allodynia
849	Fernandez-Zafra 2019	Exploring the transcriptome of resident spinal microglia after collagen antibody-induced arthritis	Consensus	Exploring the transcriptome of resident spinal microglia after collagen antibody‚Äìinduced arthritis	2019	Other: Sweden	Pain	C57BL/6	Male & Female	Young Adult (1-4 months)		8	ANOVA + post-hoc test	Inflammatory Pain Model	CAIA	Chronic		Lumbar		Iba-1	Minocycline			increase	54	increased mechanical allodynia	dorsal horn	decrease	54	suppressed mechanical allodynia	dorsal horn						increase	54	increased mechanical allodynia	dorsal horn	decrease	54	failed to improve mechanical allodynia	dorsal horn
842	Fenn 2014	IL-4 Signaling Drives a Unique Arginase <SUP>+</SUP>/IL-1Œ≤<SUP>+</SUP> Microglia Phenotype and Recruits Macrophages to the Inflammatory CNS: Consequences of Age-Related Deficits in IL-4RŒ± after Traumatic Spinal Cord Injury	Consensus	IL-4 Signaling Drives a Unique Arginase+ /IL-1Œ≤+ Microglia Phenotype and Recruits Macrophages to the Inflammatory CNS: Consequences of Age-Related Deficits in IL-4RŒ± after Traumatic Spinal Cord Injury	2014	United States	The Journal of Neuroscience	Other: BALB/c	Male	Mature Adult (4-10 months)		3	Other: œá2	Spinal Cord Injury		Chronic		Thoracic	coronal	CD11b	LPSx1 + IL4							non-inflammatory microglia increase	8
823	Fang 2022	Astrocytic phosphatase and tensin homolog deleted on chromosome 10 regulates neuropathic pain by facilitating 3-hydroxy-3-methylglutaryl-CoA reductase-dependent cholesterol biosynthesis	Consensus	Astrocytic phosphatase and tensin homolog deleted on chromosome 10 regulates neuropathic pain by facilitating 3-hydroxy-3-methylglutaryl-CoA reductase‚Äìdependent cholesterol biosynthesis	2022	China	Pain		Unspecified			3	ANOVA + post-hoc test	Other: PTEN conditional knockout mice	Pten CKO	Chronic		Lumbar			HMGCR
820	Fang 2023	AdipoRon Engages Microglia to Antinociception through the AdipoR1/AMPK Pathway in SNI Mice	Consensus	AdipoRon Engages Microglia to Antinociception through the AdipoR1/AMPK Pathway in SNI Mice	2023	China	Mediators of Inflammation	C57BL/6	Male	Young Adult (1-4 months)		4	ANOVA + post-hoc test	Sciatic Nerve Injury Neuropathic Pain Model	SNI	Chronic		Lumbar		Iba-1	AdipoRon			increase	7	increased mechanical allodynia	ipsilateral dorsal horn	decrease	7	suppressed mechanical allodynia	ipsilateral dorsal horn
794	Evans 2014	High-resolution intravital imaging reveals that blood-derived macrophages but not resident microglia facilitate secondary axonal dieback in traumatic spinal cord injury	Consensus	High-resolution intravital imaging reveals that blood-derived macrophages but not resident microglia facilitate secondary axonal dieback in traumatic spinal cord injury	2014	United States	Experimental Neurology	C57BL/6	Male & Female	Young Adult (1-4 months)			T-Test	Spinal Cord Injury	DCC	Chronic		Thoracic		CX3CR1-GFP mice	CCR2 KO
717	Doolen 2018	Fingolimod reduces neuropathic pain behaviors in a mouse model of multiple sclerosis by a sphingosine-1 phosphate receptor 1-dependent inhibition of central sensitization in the dorsal horn	Consensus	Fingolimod reduces neuropathic pain behaviors in a mouse model of multiple sclerosis by a sphingosine-1 phosphate receptor 1-dependent inhibition of central sensitization in the dorsal horn	2018	UK	Pain	C57BL/6	Female	Young Adult (1-4 months)	144	5	ANOVA + post-hoc test	Other: Multiple Sclerosis Pain Model	experimental autoimmune encephalomyelitis (EAE) by complete Freund adjuvant (CFA)	Chronic		Lumbar	transverse	Iba-1	Fingolimod																increase	37	increased mechanical allodynia	dorsal horn	decrease	37	suppressed mechanical allodynia	dorsal horn
706	Dolci 2022	Therapeutic induction of energy metabolism reduces neural tissue damage and increases microglia activation in severe spinal cord injury	Consensus	Therapeutic induction of energy metabolism reduces neural tissue damage and increases microglia activation in severe spinal cord injury	2022	Other: Italy	Pharmacological Research	C57BL/6	Female	Young Adult (1-4 months)		5	T-Test	Spinal Cord Injury	Severe contusive SCI	Chronic		Thoracic	transverse	Iba-1	Œ±5																				inflammatory microglia increase	unspecified	decreased motor dysfunction
701	Djelloul 2016	RAE-1 expression is induced during experimental autoimmune encephalomyelitis and is correlated with microglia cell proliferation	Consensus	RAE-1 expression is induced during experimental autoimmune encephalomyelitis and is correlated with microglia cell proliferation	2016	Other: France	Brain, Behavior, and Immunity	C57BL/6	Unspecified			5	ANOVA + post-hoc test	Other: Multiple Sclerosis Model	experimental autoimmune encephalomyeli- tis (EAE) by MOG35-5	Chronic		Lumbar		Iba-1
696	Ding 2022	The contribution of spinal dorsal horn astrocytes in neuropathic pain at the early stage of EAE	Consensus	The contribution of spinal dorsal horn astrocytes in neuropathic pain at the early stage of EAE	2022	China	Neurobiology of Disease	C57BL/6	Female	Young Adult (1-4 months)		3	ANOVA + post-hoc test	Other: Multiple Sclerosis Pain Model	experimental autoimmune encephalomyelitis (EAE) by CFA	Chronic		Lumbar		Iba-1	PLX5622																increase	11	increased mechanical allodynia		decrease	11	unchanged
656	DeLeo 2000	Transgenic expression of TNF by astrocytes increases mechanical allodynia in a mouse neuropathy model	Consensus	Transgenic expression of TNF by astrocytes increases mechanical allodynia in a mouse neuropathy model	2000	Other: Lebanon	NeuroReport	Other: GT2	Male & Female	Young Adult (1-4 months)		12	ANOVA + post-hoc test	Other: Peripheral Nerve Injury	L5 spinal nerve transection	Chronic				CD11b	GFAP-TNF
643	deOliveira 2020	Calcitriol Prevents Neuroinflammation and Reduces Blood-Brain Barrier Disruption and Local Macrophage/Microglia Activation	Consensus	Calcitriol Prevents Neuroinflammation and Reduces Blood-Brain Barrier Disruption and Local Macrophage/Microglia Activation	2020	Other: Brazil	Frontiers in Pharmacology	C57BL/6	Female	Young Adult (1-4 months)		12	ANOVA + post-hoc test	Other: Multiple Sclerosis Model	experimental autoimmune encephalomyelitis (EAE) by CFA	Chronic		Lumbar		CD11b	1,25-dihydroxyvitamin D3																increase	18	increased EAE severity		decrease	18	suppressed EAE severity
615	Damo 2023	Activation of Œ≤2-Adrenergic Receptors in Microglia Alleviates Neuropathic Hypersensitivity in Mice	Consensus	Activation of Œ≤2-Adrenergic Receptors in Microglia Alleviates Neuropathic Hypersensitivity in Mice	2023	Other: Germany	Cells	C57BL/6	Male & Female	Young Adult (1-4 months)	258	5	ANOVA + post-hoc test	Sciatic Nerve Injury Neuropathic Pain Model	SNI	Chronic		Lumbar		Iba-1	Formoterol			increase	6	increased mechanical allodynia	ipsilateral dorsal horn	normalise	6	suppressed mechanical allodynia	ipsilateral dorsal horn						increase	6	increased mechanical allodynia	ipsilateral dorsal horn	normalise	6	suppressed mechanical allodynia	ipsilateral dorsal horn
610	Dalenogare 2023	Neuropathic-like Nociception and Spinal Cord Neuroinflammation Are Dependent on the TRPA1 Channel in Multiple Sclerosis Models in Mice	Consensus	Neuropathic-like Nociception and Spinal Cord Neuroinflammation Are Dependent on the TRPA1 Channel in Multiple Sclerosis Models in Mice	2023	Other: Italy	Cells		Female			4	ANOVA + post-hoc test	Other: Multiple Sclerosis Pain Model	relapsing-remitting experimental autoimmune encephalomyelitis (RR-EAE) (Quil A as adjuvant)	Chronic		Lumbar		Iba-1	Trpa1 KO																increase	35	increased mechanical allodynia	dorsal horn	decrease	35	suppressed mechanical allodynia	dorsal horn
536	Ciapa≈Ça 2023	Effect of pharmacological modulation of the kynurenine pathway on pain-related behavior and opioid analgesia in a mouse model of neuropathic pain	Consensus	Effect of pharmacological modulation of the kynurenine pathway on pain-related behavior and opioid analgesia in a mouse model of neuropathic pain	2023	Other: Poland	Toxicology and Applied Pharmacology	Other: Albino Swiss	Unspecified	Young Adult (1-4 months)		7	ANOVA + post-hoc test	Sciatic Nerve Injury Neuropathic Pain Model	CCI	Chronic		Lumbar		Iba-1
524	Chuang 2016	LRP1 expression in microglia is protective during CNS autoimmunity	Consensus	LRP1 expression in microglia is protective during CNS autoimmunity	2016	United States	Acta Neuropathologica Communications	C57BL/6	Female	Young Adult (1-4 months)		4	T-Test	Other: Multiple Sclerosis Model	experimental autoimmune encephalomyelitis (EAE) by CFA	Chronic		Cervical; Thoracic; Lumbar		Iba-1	Microglial LRP1 KO																				increase	15	increased EAE progression
523	Chu 2022	LncRNA KCNQ1OT1 promotes the apoptosis and inflammatory response of microglia by regulating the miR-589-5p/NPTN axis after spinal cord injury	Consensus	LncRNA KCNQ1OT1 promotes the apoptosis and infl ammatory response of microglia by regulating the miR-589-5p/NPTN axis after spinal cord injury	2022	China	Annals of the Brazilian Academy of Sciences	C57BL/6	Male	Young Adult (1-4 months)		8	ANOVA + post-hoc test	Spinal Cord Injury		Chronic		Thoracic			LV-sh-KCNQ1OT1	LV-miR-589-5		inflammatory microglia increase	28	increased locomotor dysfunction		inflammatory microglia decrease	28	decreased locomotor dysfunction		inflammatory microglia decrease	28	decreased locomotor dysfunction
512	Choi 2019	Inhibition of cytochrome P450c17 reduces spinal astrocyte activation in a mouse model of neuropathic pain via regulation of p38 MAPK phosphorylation	Consensus	Inhibition of cytochrome P450c17 reduces spinal astrocyte activation in a mouse model of neuropathic pain via regulation of p38 MAPK phosphorylation	2019	Other: Republic of Korea	Biomedicine & Pharmacotherapy	Other: CD1	Male	Young Adult (1-4 months)		6	ANOVA + post-hoc test	Sciatic Nerve Injury Neuropathic Pain Model	CCI	Chronic		Lumbar	transverse	Iba-1	Ketoconazole	SB203580		increase	3	increased mechanical allodynia	ipsilateral dorsal horn	unchanged	3	unchanged	ipsilateral dorsal horn	unchanged	3	unchanged	ipsilateral dorsal horn
504	Choi 2019	Highly selective microglial uptake of ceria-zirconia nanoparticles for enhanced analgesic treatment of neuropathic pain	Consensus	Highly selective microglial uptake of ceria‚Äìzirconia nanoparticles for enhanced analgesic treatment of neuropathic pain	2019	Other: Republic of Korea	The Royal Society of Chemistry	C57BL/6	Male	Young Adult (1-4 months)		9	ANOVA + post-hoc test	Sciatic Nerve Injury Neuropathic Pain Model	SNT	Chronic		Lumbar		Iba-1	7CZ	7CZ-Ab		increase	3	increased mechanical allodynia	ipsilateral dorsal horn	decrease	3	failed to improve mechanical allodynia	ipsilateral dorsal horn	decrease	3	suppressed mechanical allodynia	ipsilateral dorsal horn
475	Cheng 2018	Caffeic acid phenethyl ester attenuates neuropathic pain by suppressing the p38/NF-Œ∫B signal pathway in microglia	Consensus	Caffeic acid phenethyl ester attenuates neuropathic pain by suppressing the p38/NF-Œ∫B signal pathway in microglia	2018	China	Journal of Pain Research	Other: CD1	Unspecified	Young Adult (1-4 months)		4	ANOVA + post-hoc test	Sciatic Nerve Injury Neuropathic Pain Model	CCI	Chronic		Lumbar		Iba-1	CAPE			increase	21	increased mechanical allodynia	ipsilateral superficial dorsal horn	normalised	21	suppressed mechanical allodynia	ipsilateral superficial dorsal horn
470	Chen 2019	Memantine selectively prevented the induction of dynamic allodynia by blocking Kir2.1 channel and inhibiting the activation of microglia in spinal dorsal horn of mice in spared nerve injury model	Consensus	Memantine selectively prevented the induction of dynamic allodynia by blocking Kir2.1 channel and inhibiting the activation of microglia in spinal dorsal horn of mice in spared nerve injury model	2019	China	Molecular Pain	C57BL/6	Male	Young Adult (1-4 months)		8	ANOVA + post-hoc test	Sciatic Nerve Injury Neuropathic Pain Model	SNI	Chronic		Lumbar	coronal	Iba-1	MEM-10, ML133	Minocycline		increase	5	increased mechanical allodynia	superficial ipsilateral dorsal horn	normalise	5	suppressed mechanical allodynia	superficial ipsilateral dorsal horn	normalise	5	delayed mechanical allodynia	superficial ipsilateral dorsal horn
466	Chen 2019	The adenosine A<sub>2A</sub> receptor antagonist SCH58261 reduces macrophage/microglia activation and protects against experimental autoimmune encephalomyelitis in mice	Consensus	The adenosine A2A receptor antagonist SCH58261 reduces macrophage/ microglia activation and protects against experimental autoimmune encephalomyelitis in mice	2019	China	Neurochemistry International	C57BL/6	Female	Young Adult (1-4 months)		8	ANOVA + post-hoc test	Other: Multiple Sclerosis Model	experimental autoimmune en- cephalomyelitis (EAE) by CFA	Chronic		Lumbar	coronal	Iba-1	SCH58261																increase	28	increased neurobehavioral deficit		decrease	28	suppressed neurobehavioral deficit
465	Chen 2009	Influence of the vanilloid receptor TRPV1 on the activation of spinal cord glia in mouse models of pain	Consensus	Influence of the vanilloid receptor TRPV1 on the activation of spinal cord glia in mouse models of pain	2009	United States	Experimental Neurology	C57BL/6	Male	Mature Adult (4-10 months)	56	6	ANOVA + post-hoc test	Inflammatory Pain Model	Capsaicin, CFA	Acute		Lumbar		Iba-1	TRPV1 KO			increase	3, 7	increased mechanical allodynia	ipsilateral superficial dorsal horn	decrease	3, 7	suppressed mechanical allodynia	ipsilateral superficial dorsal horn
443	Chen 2022	mTOR-neuropeptide Y signaling sensitizes nociceptors to drive neuropathic pain	Consensus	mTOR‚Äìneuropeptide Y signaling sensitizes nociceptors to drive neuropathic pain	2022	China	JCI Insight	C57BL/6	Male & Female	Young Adult (1-4 months)		6	ANOVA + post-hoc test	Sciatic Nerve Injury Neuropathic Pain Model	SNI	Chronic		Lumbar	transverse	Iba-1	Rapamycin	Microglial Mtor-cKO
436	Chen 2021	VX-765 reduces neuroinflammation after spinal cord injury in mice	Consensus	VX-765 reduces neuroinflammation after spinal cord injury in mice	2021	China	Neural Regeneration Research	C57BL/6	Female	Young Adult (1-4 months)	84	6	Kruskal-Wallis ANOVA + post-hoc test	Spinal Cord Injury		Chronic		Thoracic		CD11b	VX-765			increase	7			non-inflammatory microglia increase	7									7
429	Chen 2018	Sex-Dependent Glial Signaling in Pathological Pain: Distinct Roles of Spinal Microglia and Astrocytes	Consensus	Sex-Dependent Glial Signaling in Pathological Pain: Distinct Roles of Spinal Microglia and Astrocytes	2018	United States	Neuroscience Bulletin	Other: CD1	Male & Female	Young Adult (1-4 months)		5	ANOVA + post-hoc test	Sciatic Nerve Injury Neuropathic Pain Model	CCI	Chronic		Lumbar			minocycline				7	increased mechanical allodynia		decrease	7	suppresses mechanical allodynia								7	increased mechanical allodynia		decrease	7	partially suppresses mechanical allodynia
367		Differential lumbar spinal cord responses among wild type, CD4 knockout, and CD40 knockout mice in spinal nerve L5 transection-induced neuropathic pain	Consensus	Differential lumbar spinal cord responses among wild type, CD4 knockout, and CD40 knockout mice in spinal nerve L5 transection-induced neuropathic pain	2012	United States	Molecular Pain	Other: BALB/c	Male & Female	Young Adult (1-4 months)		4	ANOVA + post-hoc test	Other: Peripheral nerve injury	L5 Spinal Nerve Transection (SNT)	Chronic	14	Lumbar		CD11b	CD4 KO	CD40 KO
351	Cai 2021	Proto-oncogene tyrosine-protein kinase SRC (Src) inhibition in microglia relieves neuroinflammation in neuropathic pain mouse models	Consensus	Proto-oncogene tyrosine-protein kinase SRC (Src) inhibition in microglia relieves neuroinflammation in neuropathic pain mouse models	2021	China	Bioengineered	C57BL/6	Unspecified	Young Adult (1-4 months)	24	8	ANOVA + post-hoc test	Sciatic Nerve Injury Neuropathic Pain Model	PNL	Chronic				Iba-1	PP2
350	Cai 2016	Procyanidins alleviates morphine tolerance by inhibiting activation of NLRP3 inflammasome in microglia	Consensus	Procyanidins alleviates morphine tolerance by inhibiting activation of NLRP3 inflammasome in microglia	2016	China	Journal of Neuroinflammation	Other: CD1	Unspecified	Young Adult (1-4 months)		4	ANOVA + post-hoc test	Other: chronic morphine tolerance		Chronic		Lumbar		Iba-1	Procyanidins
288	Borgonetti 2023	Chronic alcohol induced mechanical allodynia by promoting neuroinflammation: A mouse model of alcohol-evoked neuropathic pain	Consensus	Chronic alcohol induced mechanical allodynia by promoting neuroinflammation: A mouse model of alcohol-evoked neuropathic pain	2023	Other: Italy	British Journal of Pharmacology (BJP)	C57BL/6	Male & Female	Young Adult (1-4 months)		23	ANOVA + post-hoc test	Other: Alcohol induced Pain Model		Chronic				Iba-1
287	Borgonetti 2023	The Selective CB2 Agonist COR167 Reduced Symptoms in a Mice Model of Trauma-Induced Peripheral Neuropathy through HDAC-1 Inhibition	Consensus	The Selective CB2 Agonist COR167 Reduced Symptoms in a Mice Model of Trauma-Induced Peripheral Neuropathy through HDAC-1 Inhibition	2023	Other: Italy	Biomedicines	Other: CD1	Male				ANOVA + post-hoc test	Sciatic Nerve Injury Neuropathic Pain Model	SNI	Chronic		Lumbar		Iba-1	COR167			increase	7	increased mechanical allodynia	ipsilateral		7	suppressed mechanical allodynia
286	Borgonetti 2022	Dual HDAC/BRD4 Inhibitors Relieves Neuropathic Pain by Attenuating Inflammatory Response in Microglia After Spared Nerve Injury	Consensus	Dual HDAC/BRD4 Inhibitors Relieves Neuropathic Pain by Attenuating Inflammatory Response in Microglia After Spared Nerve Injury	2022	Other: Italy	Neurotherapeutics	Other: CD1	Male	Young Adult (1-4 months)		8	ANOVA + post-hoc test	Sciatic Nerve Injury Neuropathic Pain Model	SNI	Chronic	14	Lumbar	transverse	Iba-1	SUM 52	SUM 35		inflammatory microglia increase	14	increased mechanical allodynia	ipsilateral dorsal horn	inflammatory microglia decrease	14	suppressed mechanical allodynia	ipsilateral dorsal horn		14	suppressed mechanical allodynia
285	Borgonetti 2023	Zingiberene, a non-zinc-binding class I HDAC inhibitor: A novel strategy for the management of neuropathic pain	Consensus	Zingiberene, a non-zinc-binding class I HDAC inhibitor: A novel strategy for the management of neuropathic pain	2023	Other: Italy	Phytomedicine	Other: CD1	Male			8	ANOVA + post-hoc test	Sciatic Nerve Injury Neuropathic Pain Model	SNI			Lumbar		CD11b	Zingiberene	LG325		increase	7	increased mechanical allodynia	ipsilateral dorsal horn	inflammatory microglia decrease	7	suppressed mechanical allodynia	ipsilateral dorsal horn	inflammatory microglia decrease	7	suppressed mechanical allodynia	ipsilateral dorsal horn
282	Borgonetti 2023	Posttranscriptional Regulation of Gene Expression Participates in the Myelin Restoration in Mouse Models of Multiple Sclerosis: Antisense Modulation of HuR and HuD ELAV RNA Binding Protein	Consensus	Posttranscriptional Regulation of Gene Expression Participates in the Myelin Restoration in Mouse Models of Multiple Sclerosis: Antisense Modulation of HuR and HuD ELAV RNA Binding Protein	2023	Other: Italy	Molecular Neurobiology	C57BL/6	Male & Female	Young Adult (1-4 months)			ANOVA + post-hoc test	Sciatic Nerve Injury Neuropathic Pain Model	SNI	Chronic		Lumbar		CD11b	Anti-HuR ASO				10	increased mechanical allodynia			10	suppressed mechanical allodynia
281	Borgonetti 2023	Microglia senescence is related to neuropathic pain-associated comorbidities in the spared nerve injury model	Consensus	Microglia senescence is related to neuropathic pain‚Äìassociated comorbidities in the spared nerve injury model	2023	Other: Italy	Pain	Other: CD1	Male			6	ANOVA + post-hoc test	Sciatic Nerve Injury Neuropathic Pain Model	SNI	Chronic	28			Iba-1				increase	28	increased mechanical allodynia	ipsilateral dorsal horn
279	Borgonetti 2021	Intranasal delivery of an antisense oligonucleotide to the RNA-binding protein HuR relieves nerve injury-induced neuropathic pain	Consensus	Intranasal delivery of an antisense oligonucleotide to the RNA-binding protein HuR relieves nerve injury-induced neuropathic pain	2021	Other: Italy	Pain	Other: CD1	Male	Young Adult (1-4 months)		30	ANOVA + post-hoc test	Sciatic Nerve Injury Neuropathic Pain Model	SNI	Chronic		Lumbar		CD11b	anti-HuR ASO i.n.	anti-HuR ASO i.t.		increase	7	increased mechanical allodynia	ipsilateral dorsal horn	decrease	7	suppressed mechanical allodynia	ipsilateral dorsal horn	decrease	7	suppressed mechanical allodynia	ipsilateral dorsal horn
261	Bogacka 2020	CCR4 Antagonist (C021) Administration Diminishes Hypersensitivity and Enhances the Analgesic Potency of Morphine and Buprenorphine in a Mouse Model of Neuropathic Pain	Consensus	CCR4 Antagonist (C021) Administration Diminishes Hypersensitivity and Enhances the Analgesic Potency of Morphine and Buprenorphine in a Mouse Model of Neuropathic Pain	2020	Other: Poland	Frontiers in Immunology	Other: albino Swiss	Male			8	ANOVA + post-hoc test	Sciatic Nerve Injury Neuropathic Pain Model	CCI	Chronic		Lumbar		Iba-1	C021			increase	12	increased mechanical allodynia		decrease	12	suppressed mechanical allodynia	ipsilateral
253	Bobinski 2018	Interleukin-4 mediates the analgesia produced by low-intensity exercise in mice with neuropathic pain	Consensus	Interleukin-4 mediates the analgesia produced by low-intensity exercise in mice with neuropathic pain	2018	Other: Brazil	Pain	Other: Albino swiss	Male			7	ANOVA + post-hoc test	Sciatic Nerve Injury Neuropathic Pain Model	crush injury	Chronic		Lumbar		Iba-1	Exercise			increase	15	increased mechanical allodynia	ipsilateral dorsal horn	decrease	15	suppressed mechanical allodynia	ipsilateral dorsal horn
235	Biber 2011	Neuronal CCL21 up-regulates microglia P2X4 expression and initiates neuropathic pain development	Consensus	Neuronal CCL21 up-regulates microglia P2X4 expression and initiates neuropathic pain development	2011	Other: Japan	European Molecular Biology Organization	C57BL/6	Unspecified	Young Adult (1-4 months)		7		Sciatic Nerve Injury Neuropathic Pain Model	Spinal Nerve Injury	Chronic		Lumbar		Iba-1	plt mutation	plt mutation + CCL21
210	Benedek 2016	Estrogen induces multiple regulatory B cell subtypes and promotes M2 microglia and neuroprotection during experimental autoimmune encephalomyelitis	Consensus	Estrogen induces multiple regulatory B cell subtypes and promotes M2 microglia and neuroprotection during experimental autoimmune encephalomyelitis	2016	United States	Journal of Neuroimmunology	C57BL/6	Female	Young Adult (1-4 months)		10	T-Test	Other: Multiple Sclerosis Model	experimental autoimmune encephalomyelitis (EAE) by CFA	Chronic				CD11b	Estrogen																increase	14	increased EAE progression		decrease	14	suppressed EAE progression
204	Bellver-Landete 2019	Microglia are an essential component of the neuroprotective scar that forms after spinal cord injury	Consensus	Microglia are an essential component of the neuroprotective scar that forms after spinal cord injury	2019	Canada	Nature Communications	C57BL/6	Unspecified	Young Adult (1-4 months)		5	ANOVA + post-hoc test	Spinal Cord Injury		Chronic		Thoracic	coronal	Other: Cx3cr1creER::R26-Td mice	PLX5622	PLX73086
178	Basso 2017	Granulocyte-colony-stimulating factor (G-CSF) signaling in spinal microglia drives visceral sensitization following colitis	Consensus	Granulocyte-colony‚Äìstimulating factor (G-CSF) signaling in spinal microglia drives visceral sensitization following colitis	2017	Canada	Proceedings of the National Academy of Sciences of the United States of America	C57BL/6	Unspecified	Young Adult (1-4 months)		12	Mann‚ÄìWhitney U test	Inflammatory Pain Model	DSS-induced colitis model	Chronic		Lumbar		Iba-1	PLX 5622	G-CSF-Rab
160	Bao 2023	ScRNA analysis and ferroptosis-related ceRNA regulatory network investigation in microglia cells at different time points after spinal cord injury	Consensus	ScRNA analysis and ferroptosis-related ceRNA regulatory network investigation in microglia cells at different time points after spinal cord injury	2023	China	Journal of Orthopaedic Surgery and Research	C57BL/6	Unspecified					Spinal Cord Injury
148	Bai 2022	Exercise Facilitates the M1-to-M2 Polarization of Microglia by Enhancing Autophagy via the BDNF/AKT/mTOR Pathway in Neuropathic Pain	Consensus	Exercise Facilitates the M1-to-M2 Polarization of Microglia by Enhancing Autophagy via the BDNF/AKT/mTOR Pathway in Neuropathic Pain	2022	China	Pain Physician	C57BL/6	Unspecified				ANOVA + post-hoc test	Sciatic Nerve Injury Neuropathic Pain Model	SNI	Chronic	21	Lumbar			exercise	exercise + rapamycin
98	Apolloni 2014	Spinal cord pathology is ameliorated by P2X7 antagonism in a SOD1-mutant mouse model of amyotrophic lateral sclerosis	Consensus	Spinal cord pathology is ameliorated by P2X7 antagonism in a SOD1-mutant mouse model of amyotrophic lateral sclerosis	2014	Other: Italy	Disease Models & Mechanisms	C57BL/6	Male & Female	Mature Adult (4-10 months)		4	T-Test	Other: Amyotrophic lateral sclerosis (ALS) Model	SOD1-G93A		21	Lumbar		Iba-1	BBG
85	Ando 2020	Survival motor neuron protein regulates oxidative stress and inflammatory response in microglia of the spinal cord in spinal muscular atrophy	Consensus	Survival motor neuron protein regulates oxidative stress and inflammatory response in microglia of the spinal cord in spinal muscular atrophy	2020	Other: Japan	Journal of Pharmacological Sciences		Unspecified	Adolescent (Up to 1 month)		9	T-Test	Other: Spinal muscular atrophy (SMA) Model	SMNDelta7 mice	Chronic		Lumbar		Iba-1	SMN-ASO
77	Amo-Aparicio 2021	Interleukin-4 and interleukin-13 induce different metabolic profiles in microglia and macrophages that relate with divergent outcomes after spinal cord injury	Consensus	Interleukin-4 and interleukin-13 induce different metabolic profiles in microglia and macrophages that relate with divergent outcomes after spinal cord injury	2021	Other: Spain	Theranostics	C57BL/6	Female	Young Adult (1-4 months)			ANOVA + post-hoc test	Spinal Cord Injury		Chronic		Thoracic		CD11b	rIL-4	rIL-13		inflammatory microglia increase	3			non-inflammatory microglia increase	3			non-inflammatory microglia increase	3
60	Almeida 2015	Exercise therapy normalizes BDNF upregulation and glial hyperactivity in a mouse model of neuropathic pain	Consensus	Exercise therapy normalizes BDNF upregulation and glial hyperactivity in a mouse model of neuropathic pain	2015	Other: Brazil	Pain	Other: BALB/c	Male			8	T-Test	Sciatic Nerve Injury Neuropathic Pain Model	PSL		70	Lumbar		Iba-1	exercise	exercise + detraining		increase	7	increased mechanical allodynia	ipsilateral dorsal horn	normalised	28	normalised mechanical allodynia	ipsilateral dorsal horn	normalised	63	suppressed mechanical allodynia
54	Alhadlaq 2023	Microglia and p38 MAPK Inhibitors Suppress Development of Mechanical Allodynia in Both Sexes in a Mouse Model of Antiretroviral-Induced Neuropathic Pain	Consensus	Microglia and p38 MAPK Inhibitors Suppress Development of Mechanical Allodynia in Both Sexes in a Mouse Model of Antiretroviral-Induced Neuropathic Pain	2023	Other: Kuwait	International Journal of Molecular Sciences	Other: BALB/c	Male & Female	Young Adult (1-4 months)	90	4	Mann‚ÄìWhitney U test	Human immunodeficiency virus ‚àí1 (HIV)- therapy-induced Neuropathic Pain Model	2',3'-dideoxycytidine (ddC) Neuropathic Pain Model	Chronic	7	Lumbar	coronal	CD11b	minocycline	adezmapimod		increase	7	increased mechanical allodynia				suppressed mechanical allodynia				suppressed mechanical allodynia			increase	7	increased mechanical allodynia				suppressed mechanical allodynia				suppressed mechanical allodynia
46	Al-HadlaQ 2023	Sex Differences in the Expression of Neuroimmune Molecules in the Spinal Cord of a Mouse Model of Antiretroviral-Induced Neuropathic Pain	Consensus	Sex Differences in the Expression of Neuroimmune Molecules in the Spinal Cord of a Mouse Model of Antiretroviral-Induced Neuropathic Pain	2023	Other: Kuwait	Biomedicines	Other: BALB/c	Male & Female	Young Adult (1-4 months)			Mann‚ÄìWhitney U test	Human immunodeficiency virus ‚àí1 (HIV)- therapy-induced Neuropathic Pain Model	2',3'-dideoxycytidine (ddC) Neuropathic Pain Model	Chronic				Iba-1				increase	7	increased mechanical allodynia											no change	7	increased mechanical allodynia
39	Akagi 2014	Interferon Regulatory Factor 8 Expressed in Microglia Contributes to Tactile Allodynia Induced by Repeated Cold Stress in Rodents	Consensus	Interferon Regulatory Factor 8 Expressed in Microglia Contributes to Tactile Allodynia Induced by Repeated Cold Stress in Rodents	2014	Other: Japan	Journal of Pharmacological Sciences	C57BL/6	Male	Young Adult (1-4 months)			T-Test	Other: Fibromyalgia Animal Model	RCS	Chronic		Lumbar	transverse	Iba-1				increase	7	increased mechanical allodynia	dorsal horn
23	Agalave 2021	Sex-dependent role of microglia in disulfide high mobility group box 1 protein-mediated mechanical hypersensitivity	Consensus	Sex-dependent role of microglia in disulfide high mobility group box 1 protein-mediated mechanical hypersensitivity	2021	Other: Sweden	Pain	C57BL/6	Male & Female	Young Adult (1-4 months)		6	T-Test	Inflammatory Pain Model	HMGB1 injection	Acute		Lumbar		Iba-1	Minocycline	Microglial TLR4 KO		increase	1	increased mechanical allodynia	dorsal horn	decrease	1	suppressed mechanical allodynia	dorsal horn		1	suppressed mechanical allodynia			increase	1	increased mechanical allodynia	dorsal horn	decrease	1	unchanged	dorsal horn		1	unchanged
												Iba-1		Diabetes Neuropathic Pain Model	STZ	Chronic		Lumbar		Iba-1	minocycline hydrochloride			no change	21	increased mechanical allodynia		no change	21	suppressed mechanical allodynia
												Iba-1
												Iba-1		Sciatic Nerve Injury Neuropathic Pain Model	SNI	Chronic		Lumbar		Iba-1				increase	7	increased mechanical allodynia
												Iba-1
												Other: OX-42
												Iba-1
												Other: CD11b/c, Iba-1
												Iba-1
												Iba-1		Orofacial Pain Model	partial infraorbital nerve transection (p-IONX)	Chronic		Thoracic; Lumbar	coronal	Iba-1	Minocycline			increase	21	increased mechanical allodynia	ipsilateral dorsal horn		21	decreased mechanical allodynia	ipsilateral dorsal horn
												Iba-1
												Other: Iba-1, iNOS, Arg-1		Spinal Cord Injury		Chronic			sagittal; transverse	Other: Iba-1, iNOS, Arg-1
												Iba-1		Sciatic Nerve Injury Neuropathic Pain Model	Partial sciatic nerve ligation (pSNL)	Chronic		Lumbar		Iba-1	Peripheral CCR2KO chimeric	Central CCR2KO chimeric						no change	14	unchanged	ipsilateral	no change	14	unchanged	ipsilateral
												Iba-1
												CX3CR1-GFP mice
												Iba-1
												Iba-1
												Iba-1
												Iba-1
												Other: CX3CR1		Spinal Cord Injury		Chronic		Thoracic	sagittal	Other: CX3CR1																	inflammatory microglia decrease	14
												Other: iNOS, Arg-1
												Other: Iba1, P2Y12		Spinal Cord Injury				Thoracic	transverse	Other: Iba1, P2Y12	Docosahexaenoic acid (DHA) + miR-124 Inhibitor																				phagocytic microglia decrease	7	compromised neurological recover	lesion site
												Iba-1
												Iba-1
												Iba-1		Other: Peripheral Nerve Injury Model	L5 Spinal nerve ligation (SNL)	Chronic		Lumbar	transverse	Iba-1	DM 10 + Oxycodone							decrease	14	suppressed mechanical allodynia	ipsilateral dorsal horn
												Iba-1
												Iba-1
												CD11b
												Iba-1
												Iba-1
												CD11b
												CD11b
												Iba-1
												Iba-1
												Iba-1
												Iba-1
												Iba-1		Sciatic Nerve Injury Neuropathic Pain Model	CCI	Chronic				Iba-1	CB1R KO + AM1710							no change	12	unchanged	ipsilateral dorsal horn
												Iba-1
												Other: iNOS, Arginine-1
												CD11b		Sciatic Nerve Injury Neuropathic Pain Model	CCI	Chronic		Lumbar		CD11b				no change	121	suppressed mechanical allodynia	ipsilateral dorsal horn										increase	121	increased mechanical allodynia	ipsilateral dorsal horn
												Other: CD68
												CX3CR1-GFP mice
												Iba-1		Sciatic Nerve Injury Neuropathic Pain Model	SNI, CCI	Chronic		Lumbar		Iba-1				increase	7	increased mechanical allodynia	ipsilateral
												Iba-1
												Iba-1
												Iba-1		Diabetes Neuropathic Pain Model	STZ	Chronic		Lumbar	sagittal; transverse	Iba-1	WIN5S212-2	Nabilone						no change	150		dorsal horn	no change	150		dorsal horn
												Iba-1		Chemotherapy induced Neuropathic Pain Model		Chronic		Lumbar		Iba-1
														Inflammatory Pain Model	Perispinal inflammation model using toll-like receptor (TLR)-2 agonist zymosan			Lumbar																			increase	14	suppressed mechanical allodynia	superficial dorsal horn
												Iba-1
												CD11b
												Iba-1
												CD11b
												Iba-1		Sciatic Nerve Injury Neuropathic Pain Model	SNI	Chronic			transverse	Iba-1				normalise	150	increased mechanical allodynia	ipsilateral dorsal horn
												Iba-1
														Other: Familial Amyotrophic lateral sclerosis (ALS) Model	transgenic mice expressing a mutated form of human superoxide dismutase gene (SOD1H46R			Lumbar
												Other: CXC31-YFP		Sciatic Nerve Injury Neuropathic Pain Model	SNT	Chronic		Lumbar		Other: CXC31-YFP	microglial Tnfaip3 KO
												CD11b		Spinal Cord Injury		Chronic		Cervical	sagittal; transverse	CD11b								increase	24	increased mechanical allodynia
												Iba-1
												Iba-1
												Iba-1
												Iba-1		Sciatic Nerve Injury Neuropathic Pain Model	CCI	Chronic		Lumbar		Iba-1	CCR5 KO	CCR5 KO + IL4						decrease	7	suppressed mechanical allodynia		decrease	7
												Iba-1
												CD11b		Diabetes Neuropathic Pain Model	STZ	Chronic				CD11b				increase	28	increased mechanical allodynia
												CX3CR1-GFP mice
												Iba-1		Other: Amyotrophic lateral sclerosis (ALS) Model	rNLS8 mice with inducible human TDP-43 (hTDP-43) pathology	Chronic		Lumbar		Iba-1	chronic hTDP43 NLS expression suppressed by DOX administration following DOX removal + PLX3397	chronic hTDP43 NLS expression suppressed by DOX administration following DOX removal
												Iba-1
												Iba-1
												Iba-1
												Iba-1		Inflammatory Pain Model	CFA	Acute		Lumbar		Iba-1	Luteoloside
												Iba-1		Sciatic Nerve Injury Neuropathic Pain Model	CCI	Chronic		Lumbar		Iba-1	Divanillyl sulfone (DS)	Gastrodin		increase	not clarified	increased mechanical allodynia	ipsilateral	decrease	not clarified	suppressed mechanical allodynia	ipsilateral			suppressed mechanical allodynia	ipsilateral
												Iba-1
												Iba-1		Other: Peripheral Nerve Injury	L4 Spinal Nerve Transection (SNT)	Chronic		Lumbar		Iba-1	GPR34 KO			increase	3	increased mechanical allodynia	ipsilateral dorsal horn	no change	3	unchanged	ipsilateral dorsal horn
												Iba-1
												CD11b
												Iba-1
												Iba-1		Sciatic Nerve Injury Neuropathic Pain Model	pSNL	Chronic				Iba-1	pure hecogenin acetate (HA)	complexed hecogenin acetate (HA/Œ≤CD)		increase	14	increased mechanical allodynia		decrease	14	suppressed mechanical allodynia		decrease	14	suppressed mechanical allodynia
												Iba-1
												Iba-1		Chemotherapy induced Neuropathic Pain Model	Paclitaxel	Chronic		Lumbar	sagittal	Iba-1	CX3CR1-hM4Di	CX3CR1-hM4Di + CNO			8	increased mechanical allodynia			8	unchanged			8	suppressed mechanical allodynia				8	increased mechanical allodynia			8	unchanged			8	suppressed mechanical allodynia
												Iba-1
												Other: Iba-1, CD11b
												CX3CR1-GFP mice
												Other: IB-4
												CD11b
												Iba-1
												Iba-1
												CX3CR1-GFP mice
												Iba-1		Other: Peripheral nerve Injury	Lumbar 4 spinal nerve transection (SNT)	Chronic		Lumbar	transverse	Iba-1	Hv1 KO+IFN-Œ≥							unchanged	7	suppressed mechanical allodynia	dorsal horn
												Iba-1		Other: Peripheral Nerve Injury	L4 SNT	Chronic		Lumbar		Iba-1	DT	Clodronate + DT						decrease	3	unchanged	ipsilateral dorsal horn	decrease	3	suppressed mechanical allodynia	ipsilateral dorsal horn
												CD11b
												CD11b
												Iba-1
												Other: OX42
												Iba-1
												Other: F4/80
														Other: Spinal Nerve Injury	SNT	Chronic								decrease from 4th day	21	increased mechanical allodynia	ipsilateral dorsal horn
												CX3CR1-GFP mice		Spinal Cord Injury		Chronic		Thoracic		CX3CR1-GFP mice				decrease	120		in and around lesion site
												Other: CD11b, Iba1
												Iba-1
												Iba-1		Sciatic Nerve Injury Neuropathic Pain Model	SNL	Chronic		Lumbar		Iba-1	CB2-Syn
												Other: OX-42
												Iba-1		Other: PSNL Mimic Model	HMGB1						MK801, D-AP5	Minocycline		increase	0	increased mechanical allodynia	dorsal horn	decrease	0	suppressed mechanical allodynia	dorsal horn	decrease	0	suppressed mechanical allodynia	dorsal horn
												CD11b		Spinal Cord Injury	Contusion model	Chronic		Lumbar	sagittal; transverse	CD11b				no change	28	increased mechanical allodynia
												Other: CD11b, Iba1		Spinal Cord Injury		Chronic			sagittal; transverse	Other: CD11b, Iba1																	increase	14			decrease	14
												CD11b		Inflammatory Pain Model	Carrageenan	Acute		Lumbar		CD11b	Tg + Minocycline	Tg + AM630						decrease	0	suppressed mechanical allodynia	dorsal horn	decrease	0	suppressed mechanical allodynia	dorsal horn
												CD11b		Other: Peripheral Nerve Injury Model	L5 spinal nerve ligation	Chronic		Lumbar	transverse	CD11b	GBP and œâ-conotoxin MVIIAx3	GBP and œâ-conotoxin MVIIAx7						no change	7	increased mechanical allodynia	ipsilateral dorsal horn	no change	7	unchanged	ipsilateral dorsal horn
												Iba-1
												Iba-1
												Iba-1		Spinal Cord Injury	Lysolecithin demyelination	Chronic		Thoracic	coronal	Iba-1	LPS/IL14/IL13																				non-inflammatory microglia increase	7	increased remyelination	dorsal horn
												Other: OX42
												Iba-1
												Iba-1
												Iba-1
												Iba-1
												Iba-1		Spinal Cord Injury		Chronic				Iba-1	PLX3397 + photo-crosslinked gelatin hydrogel
												Iba-1
												Iba-1
												Iba-1
														Sciatic Nerve Injury Neuropathic Pain Model	Partial sciatic nerve ligation (SNL)	Chronic		Lumbar						increase	24		ipsilateral dorsal horn										increase	24		ipsilateral dorsal horn
														Chemotherapy induced Neuropathic Pain Model	anti‚ÄìPD-1	Chronic		Thoracic; Lumbar		Iba-1
												Iba-1
												Iba-1
												Iba-1		Spinal Cord Injury		Chronic				Iba-1	Diphtheria toxin treated Foxp3-DTR mice	Diphtheria toxin treated Foxp3-DTR mice + SH-4-54															increase	7	increased motor dysfunction	lesion site	inflammatory microglia increase	7	increased motor dysfunction	lesion site	unchanged	7	improved motor dysfunction	lesion site
												Iba-1		Other: Peripheral Nerve Injury	L5 spinal nerve transection (SNT)	Chronic		Lumbar	transverse	Iba-1				increase	14	increased mechanical allodynia	ipsilateral	decrease	14	suppressed mechanical allodynia	ipsilateral
												Iba-1
												Iba-1
												Iba-1
												CD11b		Spinal Cord Injury	Contusive SCI			Thoracic	transverse	CD11b																	increase	28
												Iba-1		Sciatic Nerve Injury Neuropathic Pain Model	CCI	Chronic				Iba-1	M3+CNO+Yohimbine							unchanged	7	unchanged	ipsilateral dorsal horn
														Sciatic Nerve Injury Neuropathic Pain Model		Chronic		Lumbar						increase	84	unchanged	ipsilateral dorsal horn	no change	84	unchanged	ipsilateral dorsal horn
												CD11b
												CD11b
												CD11b		Sciatic Nerve Injury Neuropathic Pain Model	PSNL	Chronic		Lumbar	transverse	CD11b								decrease	33	suppressed mechanical allodynia	ipsilateral dorsal horn
												Other: OX-42
												Iba-1
												Iba-1
												Iba-1		Sciatic Nerve Injury Neuropathic Pain Model	tibial nerve injury	Chronic		Lumbar	transverse	Iba-1				no change	90	increased mechanical allodynia	superficial dorsal horn
												Iba-1
												Iba-1
												Iba-1		Other: Amyotrophic lateral sclerosis (ALS) model	SOD1-tg	Chronic				Iba-1				increase	120	increased motor dysfunction		decrease	120	decreased motor dysfunction
												Iba-1
												CD11b		Spinal Cord Injury		Chronic		Thoracic	sagittal	CD11b	Minocycline																	14			decrease	14
												Iba-1		Chemotherapy induced Neuropathic Pain Model	Paclitaxel-induced neuropathy	Chronic				Iba-1				unchanged	21		dorsal horn
												Iba-1		Other: Limb Fracture		Chronic	210	Lumbar		Iba-1	IL-10							no change	49	failed to improve mechanical allodynia	ipsilateral dorsal horn
												Iba-1
												Iba-1		Other: Peripheral Nerve Injury Pain Model	L5 spinal nerve transection (SNT)	Chronic			transverse	Iba-1	Sulforaphane + SnPP								7	unchanged
												CD11b
												Iba-1		Sciatic Nerve Injury Neuropathic Pain Model	CCI	Chronic		Lumbar	transverse	Iba-1	IMMA + AM630								14	decreased mechanical allodynia
												Iba-1
												Iba-1		Sciatic Nerve Injury Neuropathic Pain Model	SNI	Chronic			coronal	Iba-1	Minocycline + MOTS-c							normalise	9	suppressed mechanical allodynia	dorsal horn
												Iba-1
												CX3CR1-GFP mice
												Iba-1		Spinal Cord Injury	Spinal Transection	Chronic		Lumbar	transverse	Iba-1	Exercise + CFA																				increase	28	decreased motor dysfunction	dorsal +ventral
												Iba-1
												Iba-1		Sciatic Nerve Injury Neuropathic Pain Model	pSNL	Chronic		Lumbar		Iba-1				increase	14	increased mechanical allodynia	dorsal horn
												Iba-1
												Iba-1
												Iba-1		Other: Cancer Pain Model	Bone Cancer Pain			Lumbar		Iba-1				inflammatory microglia increase	28	increased mechanical allodynia	ipsilateral dorsal horn
												Iba-1		Other: Bone Cancer Pain		Chronic		Lumbar	coronal	Iba-1				increase	28	increased mechanical threshold
												Iba-1
												Iba-1
												Other: CX3CR1		Spinal Cord Injury		Chronic	28	Thoracic	sagittal	Other: CX3CR1																					increase	28		lesion border
												CX3CR1-GFP mice
												Iba-1
												Iba-1		Sciatic Nerve Injury Neuropathic Pain Model	Cuff Model	Chronic		Lumbar		Iba-1
												CD11b		Spinal Cord Injury	Contusion SCI	Chronic		Thoracic	sagittal; transverse	CD11b				inflammatory microglia increase	4	increased mechanical allodynia	lesion site	inflammatory microglia decrease	4	unchanged	lesion site
												Iba-1
												CD11b		Other: Cervical compressive myelopathy Mouse Model	twy/twy mice	Chronic		Cervical	sagittal; transverse	CD11b
												Other: CD11b/c
														Other: Multiple sclerosis model	Theiler‚Äôs murine encephalomyelitis (TME) virus infection	Chronic		Thoracic																			increase	196
												Iba-1		Other: Multiple Sclerosis Model	Theiler‚Äôs Murine Encephalomyelitis	Chronic		Cervical; Thoracic		Iba-1
												Iba-1
												Iba-1		Spinal Cord Injury		Chronic	35	Thoracic	Other: unspecified	Iba-1	Hemopexin (Hpx) knockout
												CD11b
												CD11b
												Iba-1
												Iba-1
												Iba-1
												Iba-1
												CD11b
												CX3CR1-GFP mice		Spinal Cord Injury		Chronic		Thoracic	transverse	CX3CR1-GFP mice																	increase	42		at and around lesion site	inflammatory microglia decrease	42		at and around lesion site
												Iba-1		Other: Trigeminal Neuropathic Pain	CCI-IoN	Chronic	21	Cervical	coronal	Iba-1				increase	21	increased mechanical allodynia	ipsilateral dorsal horn
												Iba-1		Other: ischemic spinal cord injury				Cervical; Thoracic; Lumbar	coronal	Iba-1	IL-1Œ± KO + LPS	IL-1Œ≤ KO + LPS
												Iba-1
												CD11b
												CX3CR1-GFP mice
												Iba-1
												CD11b
												Iba-1
												CX3CR1-GFP mice
												Iba-1
												Iba-1
												Iba-1
												Iba-1		Other: Multiple Sclerosis Pain Model	experimental autoimmune encephalomyelitis (EAE) by CFA	Chronic		Lumbar		Iba-1	PLX5622
												CD11b
												CD11b
												Iba-1		Sciatic Nerve Injury Neuropathic Pain Model	SNI	Chronic		Lumbar		Iba-1	Formoterol			increase	21	increased mechanical allodynia	ipsilateral dorsal horn	normalise	21	suppressed mechanical allodynia	ipsilateral dorsal horn						increase	21	increased mechanical allodynia	ipsilateral dorsal horn	no change	21	suppressed mechanical allodynia	ipsilateral dorsal horn
												Iba-1		Other: Multiple Sclerosis Pain Model	progressive experimental autoimmune encephalomyelitis (PMS)-EAE (complete Freund‚Äôs adjuvant).	Chronic		Lumbar		Iba-1	Trpa1 KO																increase	14	increased mechanical allodynia	dorsal horn	decrease	14	suppressed mechanical allodynia	dorsal horn
												Iba-1		Sciatic Nerve Injury Neuropathic Pain Model	CCI	Chronic		Lumbar		Iba-1
												Iba-1
														Spinal Cord Injury		Chronic		Thoracic			LV-sh-KCNQ1OT1 + LV-NPTN							inflammatory microglia increase	28
												Iba-1		Sciatic Nerve Injury Neuropathic Pain Model	CCI	Chronic		Lumbar	transverse	Iba-1	Ketoconazole + SB203580							unchanged	3	suppressed mechanical allodynia	ipsilateral dorsal horn
												Iba-1		Sciatic Nerve Injury Neuropathic Pain Model	STI	Chronic		Lumbar		Iba-1	7CZ	7CZ-Ab		increase	14	increased mechanical allodynia	ipsilateral dorsal horn	no change	14	failed to improve mechanical allodynia	ipsilateral dorsal horn	decrease	14	suppressed mechanical allodynia	ipsilateral dorsal horn
												Iba-1
												Iba-1		Inflammatory Pain Model	CFA	Chronic		Lumbar	coronal	Iba-1	MEM-10			no change	3	increased mechanical allodynia	superficial ipsilateral dorsal horn	no change	3	suppressed mechanical allodynia	superficial ipsilateral dorsal horn
												Iba-1
												Iba-1		Sciatic Nerve Injury Neuropathic Pain Model	PSNL	Chronic		Lumbar		Iba-1	TRPV1 KO			increase	7	increased mechanical allodynia	ipsilateral superficial dorsal horn	decrease	7	suppressed mechanical allodynia	ipsilateral superficial dorsal horn
												Iba-1
												CD11b
														Inflammatory Pain Model	Formalin-induced Pain Model	Acute		Lumbar			minocycline	ZVEID			0	increased nociceptive behaviour		decrease	0	decreased nociceptive behaviour			0	decreased nociceptive behavior				0	increased nociceptive behaviour		decrease	0	unchanged			0	unchanged
												CD11b		Other: Peripheral nerve injury	L5 Spinal Nerve Transection (SNT)	Chronic	14	Lumbar		CD11b
												Iba-1
												Iba-1
												Iba-1
												Iba-1
												Iba-1
												CD11b
												CD11b		Other: Multiple Sclerosis Model	MOG‚ÄìEAE	Chronic				CD11b	Anti-HuR ASO																increase	28	increased mechanical allodynia		unchanged	28	maintained mechanical allodynia
												Iba-1
												CD11b
												Iba-1
												Iba-1
												Iba-1		Sciatic Nerve Injury Neuropathic Pain Model	Spinal Nerve Injury	Chronic		Lumbar		Iba-1	CCR7 KO	P2X4R-KO + CCL21
												CD11b		Other: Multiple Sclerosis Model	experimental autoimmune encephalomyelitis (EAE) by CFA	Chronic				CD11b	Estrogen																increase	21	increased EAE progression		decrease	21	suppressed EAE progression
												Other: Cx3cr1creER::R26-Td mice		Spinal Cord Injury		Chronic		Thoracic	coronal	Other: Cx3cr1creER::R26-Td mice
												Iba-1
														Spinal Cord Injury
														Sciatic Nerve Injury Neuropathic Pain Model	SNI	Chronic	21	Lumbar			exercise + 3-MA	exercise + BDNF
												Iba-1
												Iba-1
												CD11b
												Iba-1		Sciatic Nerve Injury Neuropathic Pain Model	PSL		70	Lumbar		Iba-1				increase	70	increased mechanical allodynia	ipsilateral dorsal horn
												CD11b
												Iba-1		Human immunodeficiency virus ‚àí1 (HIV)- therapy-induced Neuropathic Pain Model	2',3'-dideoxycytidine (ddC) Neuropathic Pain Model	Chronic				Iba-1				no change	7	increased mechanical allodynia											increase	7	increased mechanical allodynia
												Iba-1
												Iba-1
[truncated: 87 more columns]

## Sheet: Multiple Sclerosis Model
Sex	Pain model used	Specific Pain Model Used	Type of Pain	Duration of pain (in days)	Section of spinal cord assessed	Type of spinal cord section	Microglia marker	Intervention 1 Used	Intervention 2 Used	Changes in male mice:	Post Injury Change in microglia	Post Injury Time point of change (days)	Post Injury Change in pain behaviour	Post Injury Region of spinal cord	Post intervention 1 Change in microglia	Post intervention 1 Time point of change (days)	Post intervention 1 Change in pain behaviour	Post intervention 1 Region of spinal cord	Post intervention 2 Change in microglia	Post intervention 2 Time point of change (days)	Post intervention 2 Change in pain behaviour	Post intervention 2 Region of spinal cord	Changes in female mice:	Post injury Change in microglia	Post injury Time point of change (days)	Post injury Change in pain behaviour	Post injury Region of spinal cord	Post intervention 1 Change in microglia	Post intervention 1 Time point of change (days)	Post intervention 1 Change in pain behaviour	Post intervention 1 Region of spinal cord	Post intervention 2 Change in microglia	Post intervention 2 Time point of change (days)	Post intervention 2 Change in pain behaviour	Post intervention 2 Region of spinal cord	Changes in mice (unspecified sex):	Post injury Change in microglia	Post injury Time point of change (days)	Post injury Change in pain behaviour	Post injury Region of spinal cord	Post intervention 1 Change in microglia	Post intervention 1 Time point of change (days)	Post intervention 1 Change in pain behaviour	Post intervention 1 Region of spinal cord	Post intervention 2 Change in microglia	Post intervention 2 Time point of change (days)	Post intervention 2 Change in pain behaviour	Post intervention 2 Region of spinal cord	Change in mice (both sexes combined):
Female	Other: Multiple Sclerosis Model	experimental autoimmune encephalomyelitis (EAE)	Chronic		Lumbar		Iba-1	Go-sha-jinki-Gan (GJG)																increase	28	increased EAE severity		decrease	28	no change							Go-sha-jinki-Gan (GJG)	FALSE	FALSE	0
Female	Other: Multiple Sclerosis Model	experimental autoimmune encephalomyelitis (EAE) by CFA	Chronic		Lumbar		CD11b	1,25-dihydroxyvitamin D3																increase	18	increased EAE severity		decrease	18	suppressed EAE severity							1,25-dihydroxyvitamin D3
Female	Other: Multiple Sclerosis Model	experimental autoimmune en- cephalomyelitis (EAE) by CFA	Chronic		Lumbar	coronal	Iba-1	SCH58261																increase	28	increased neurobehavioral deficit		decrease	28	suppressed neurobehavioral deficit							SCH58261
Female	Other: Multiple Sclerosis Model	experimental autoimmune encephalomyelitis (EAE) by CFA	Chronic				CD11b	Estrogen																increase	14	increased EAE progression		decrease	14	suppressed EAE progression							Estrogen
Female	Other: Multiple Sclerosis Model	experimental autoimmune encephalomyelitis (EAE) by CFA	Chronic				CD11b	Estrogen																increase	21	increased EAE progression		decrease	21	suppressed EAE progression							Estrogen
Female	Other: Multiple Sclerosis Model	experimental autoimmune encephalomyelitis (EAE) by MOG35-55 and CFA					Other: CD11b, Iba1	Cd40-targeting Chol-HDO																				decrease	7	suppressed clinical EAE symptoms							Cd40-targeting Chol-HDO
Female	Other: Multiple Sclerosis Model	experimental autoimmune encephalomyelitis (EAE)			Lumbar		Iba-1	Proteolipid protein (PLP)	Proteolipid protein (PLP) + LY3201																			increase	36	increased death rate		decrease	36	decreased EAE progression			FALSE
Female	Other: Multiple Sclerosis Model	experimental autoimmune encephalomyelitis (EAE) by MOG35-5 and CFA					Iba-1	Baicalein																increase	21	increased neurological dysfunction		decrease	21	suppressed clinical symptoms							Baicalein
Female	Other: Multiple Sclerosis Model	experimental autoimmune encephalomyelitis (EAE) by CFA			Lumbar		Iba-1	Nimodipine																				decrease	29	suppressed EAE disease course	anterolateral and poste- rior funiculus						Nimodipine
Female	Other: Multiple Sclerosis Model	experimental autoimmune encephalomyelitis (EAE) by CFA	Chronic		Cervical; Thoracic; Lumbar		Iba-1	Microglial LRP1 KO																				increase	15	increased EAE progression							FALSE
Female	Other: Multiple Sclerosis Pain Model	experimental autoimmune encephalomyelitis (EAE) by CFA	Chronic		Lumbar		Iba-1	PLX5622																increase	11	increased mechanical allodynia		decrease	11	unchanged							PLX5622
Female	Other: Multiple Sclerosis Model	experimental autoimmune encephalomyelitis (EAE) by CFA and MOG35-55	Chronic					high-density lipoprotein (HDL)																increase	21	increased EAE symptoms		decrease	21	suppressed EAE symptoms							high-density lipoprotein (HDL)
Female	Other: Multiple Sclerosis Pain Model	experimental autoimmune encephalomyelitis (EAE) by complete Freund adjuvant (CFA)	Chronic		Lumbar	transverse	Iba-1	Fingolimod																increase	37	increased mechanical allodynia	dorsal horn	decrease	37	suppressed mechanical allodynia	dorsal horn						Fingolimod
Female	Other: Multiple Sclerosis Model	experimental autoimmune encephalomyelitis (EAE) by MOG35-55 and CFA			Lumbar			Bu Shen Yi Sui (BSYS)																increase	40			non-inflammatory microglia increase	40	suppressed EAE clinical severity							FALSE
Female	Other: Multiple Sclerosis Model	experimental autoimmune encephalomyelitis (EAE) by MOG35‚Äì5 and CFA			Cervical; Thoracic; Lumbar		Iba-1	Ketogenic diet (KD)																increase	24			non-inflammatory microglia increase	24	suppressed EAE symptoms							FALSE
Female	Other: Multiple Sclerosis Model	experimental autoimmune encephalomyelitis (EAE) by MOG35‚Äì55 and CFA				coronal	Iba-1	Pertussis toxin (PTx)																increase	7			decrease	7	suppressed EAE clinical symptoms							Pertussis toxin (PTx)
Female	Other: Multiple Sclerosis Model	Experimental Autoimmune Encephalomyelitis (EAE) by MOG35‚Äì55 and CFA	Chronic			coronal	Iba-1	Sfrp1 KO																				decrease	16	reduced pathological signs							Sfrp1 KO
Female	Other: Multiple Sclerosis Model	experimental autoimmune encephalomyelitis (EAE) by MOG35‚Äì55 and CFA			Lumbar		Other: F4/80																	increase	all time points (up to 30 days)	increased mechanical allodynia (6-16)											FALSE
Female	Other: Multiple Sclerosis Model	experimental autoimmune encephalomyelitis (EAE) by MOG35‚Äì55 and CFA			Lumbar	coronal	Iba-1	PLX5622																				decrease	21	Delayed onset symptoms not not disease course							PLX5622
Female	Other: Multiple Sclerosis Model	experimental autoimmune encephalomyelitis (EAE)by MOG35‚Äì55					Iba-1	total flavonoids of Astragalus (TFA)	methylprednisolone (MPD)															increase	21			decrease	21	suppressed EAE symptoms		decrease	21	suppressed EAE symptoms			total flavonoids of Astragalus (TFA)
Female	Other: Multiple Sclerosis Model	MOG‚ÄìEAE	Chronic				CD11b	Anti-HuR ASO																increase	28	increased mechanical allodynia		unchanged	28	maintained mechanical allodynia							FALSE
Female	Other: Multiple Sclerosis Pain Model	progressive experimental autoimmune encephalomyelitis (PMS)-EAE (complete Freund‚Äôs adjuvant).	Chronic		Lumbar		Iba-1	Trpa1 KO																increase	14	increased mechanical allodynia	dorsal horn	decrease	14	suppressed mechanical allodynia	dorsal horn						Trpa1 KO
Female	Other: Multiple Sclerosis Pain Model	relapsing-remitting experimental autoimmune encephalomyelitis (RR-EAE) (Quil A as adjuvant)	Chronic		Lumbar		Iba-1	Trpa1 KO																increase	35	increased mechanical allodynia	dorsal horn	decrease	35	suppressed mechanical allodynia	dorsal horn						Trpa1 KO
Female	Other: Multiple Sclerosis Model	RR-EAE	Chronic		Lumbar		CD11b	ALA																increase	21	increased mechanical allodynia	dorsal horn	normalise	21	suppressed mechanical allodynia	dorsal horn						FALSE
Unspecified	Other: Multiple Sclerosis Model	experimental autoimmune encephalomyeli- tis (EAE) by MOG35-5	Chronic		Lumbar		Iba-1																														increase	16
Unspecified	Other: Multiple Sclerosis Model	experimental autoimmune encephalomyelitis (EAE) by MOG35‚Äì55 and CFA					CD11b	SRC-3 KO																													reactive microglia increase	15			ramified microglia increase	15	suppressed EAE severity
Unspecified	Other: Multiple Sclerosis Model	experimental autoimmune encephalomyelitis (EAE) using transgenic mice expressing a dominant negative interferon-Œ≥ (IFN-Œ≥) receptor alpha chain under control of human glial fibrillary acidic protein (GFAP) promoter (GFAPŒ≥R1Œî mice)	Chronic			transverse	CD11b	anti-IL6																													increase	32			normalise	32	suppressed EAE clinical symptoms
Unspecified	Other: Multiple Sclerosis Model	Theiler‚Äôs Murine Encephalomyelitis	Chronic		Cervical; Thoracic		Iba-1	Mmp12 KO																													increase	28			no change	28
Unspecified	Other: Multiple Sclerosis Model	Theiler‚Äôs Murine Encephalomyelitis	Chronic		Cervical; Thoracic		Iba-1																														increase	98			inflammatory microglia decrease	98
Female	Other: Multiple sclerosis model	Theiler‚Äôs murine encephalomyelitis (TME) virus infection	Chronic		Thoracic
Female	Other: Multiple sclerosis model	Theiler‚Äôs murine encephalomyelitis (TME) virus infection	Chronic		Thoracic
Female	24
Unspecified	5
																														inflammatory microglia increase	14			decrease
																														increase	196			increase
																																		non-inflammatory microglia increase
																																		0
																														inflammatory microglia increase				unchanged
																																		normalise
[truncated: 12 more columns]

## Sheet: Peripheral Nerve Injury
Sex	Pain model used	Specific Pain Model Used	Type of Pain	Duration of pain (in days)	Section of spinal cord assessed	Type of spinal cord section	Microglia marker	Intervention 1 Used	Intervention 2 Used	Changes in male mice:	Post Injury Change in microglia	Post Injury Time point of change (days)	Post Injury Change in pain behaviour	Post Injury Region of spinal cord	Post intervention 1 Change in microglia	Post intervention 1 Time point of change (days)	Post intervention 1 Change in pain behaviour	Post intervention 1 Region of spinal cord	Post intervention 2 Change in microglia	Post intervention 2 Time point of change (days)	Post intervention 2 Change in pain behaviour	Post intervention 2 Region of spinal cord	Changes in female mice:	Post injury Change in microglia	Post injury Time point of change (days)	Post injury Change in pain behaviour	Post injury Region of spinal cord	Post intervention 1 Change in microglia	Post intervention 1 Time point of change (days)	Post intervention 1 Change in pain behaviour	Post intervention 1 Region of spinal cord	Post intervention 2 Change in microglia	Post intervention 2 Time point of change (days)	Post intervention 2 Change in pain behaviour	Post intervention 2 Region of spinal cord	Changes in mice (unspecified sex):	Post injury Change in microglia	Post injury Time point of change (days)	Post injury Change in pain behaviour	Post injury Region of spinal cord	Post intervention 1 Change in microglia	Post intervention 1 Time point of change (days)	Post intervention 1 Change in pain behaviour	Post intervention 1 Region of spinal cord	Post intervention 2 Change in microglia	Post intervention 2 Time point of change (days)	Post intervention 2 Change in pain behaviour	Post intervention 2 Region of spinal cord	Change in mice (both sexes combined):
Male	Other: Peripheral Nerve Injury	L4 SNT	Chronic		Lumbar		Iba-1	CX3CR1+ cells depletion	Clodronate		increase	3	increased mechanical allodynia	ipsilateral dorsal horn	decrease	3	suppressed mechanical allodynia	ipsilateral dorsal horn	no change	3	unchanged	ipsilateral dorsal horn
Male	Other: Peripheral Nerve Injury	L4 SNT	Chronic		Lumbar		Iba-1	DT	Clodronate + DT						decrease	3	unchanged	ipsilateral dorsal horn	decrease	3	suppressed mechanical allodynia	ipsilateral dorsal horn
Male	Other: Peripheral Nerve Injury	L4 Spinal Nerve Transection (SNT)	Chronic		Lumbar		Iba-1	GPR34 KO			increase	14	increased mechanical allodynia	ipsilateral dorsal horn	no change	14	suppressed mechanical allodynia	ipsilateral dorsal horn
Male	Other: Peripheral Nerve Injury	L4 spinal nerve transection (SNT)	Chronic				CX3CR1-GFP mice				increase	7	increased mechanical allodynia	ipsilateral
Male	Other: Peripheral Nerve Injury	L4 Spinal Nerve Transection (SNT)	Chronic		Lumbar		Iba-1	GPR34 KO			increase	3	increased mechanical allodynia	ipsilateral dorsal horn	no change	3	unchanged	ipsilateral dorsal horn
Male	Other: Peripheral Nerve Injury	L5 spinal nerve injury			Lumbar		Iba-1	KCNMB3 siRNA			increase	3	increased mechanical allodynia	ipsilateral dorsal horn	decrease	3	suppressed mechanical allodynia	ipsilateral dorsal horn
Male & Female	Other: Peripheral Nerve Injury	L5 spinal nerve transection	Chronic				CD11b	GFAP-TNF
Male	Other: Peripheral Nerve Injury	L5 spinal nerve transection (SNT)	Chronic		Lumbar	transverse	Iba-1	IkkŒ≤ KO			increase	7	increased mechanical allodynia	dorsal horn	decrease	7	suppressed mechanical allodynia	dorsal horn
Male	Other: Peripheral Nerve Injury	L5 spinal nerve transection (SNT)	Chronic		Lumbar	transverse	Iba-1				increase	14	increased mechanical allodynia	ipsilateral	decrease	14	suppressed mechanical allodynia	ipsilateral
Male & Female	Other: Peripheral nerve injury	L5 Spinal Nerve Transection (SNT)	Chronic	14	Lumbar		CD11b	CD4 KO	CD40 KO
Male & Female	Other: Peripheral nerve injury	L5 Spinal Nerve Transection (SNT)	Chronic	14	Lumbar		CD11b
Male	Other: Peripheral nerve Injury	Lumbar 4 spinal nerve transection (SNT)	Chronic		Lumbar	transverse	Iba-1	Hv1 KO	sulforaphane (SF)		increase	7	increased mechanical allodynia	dorsal horn	unchanged	7	suppressed mechanical allodynia	dorsal horn	decrease	7	suppressed mechanical allodynia	dorsal horn
Male	Other: Peripheral nerve Injury	Lumbar 4 spinal nerve transection (SNT)	Chronic		Lumbar	transverse	Iba-1	Hv1 KO+IFN-Œ≥							unchanged	7	suppressed mechanical allodynia	dorsal horn
Male	Other: Peripheral Nerve Injury	Spinal Nerve Injury (PNI)	Chronic		Lumbar	transverse		Irf5 KO			inflammatory microglia increase	7	increased mechanical allodynia	ipsilateral dorsal horn	no change	7	suppressed mechanical allodynia	ipsilateral dorsal horn
Male & Female	Other: Peripheral Nerve Injury		Chronic		Lumbar	transverse	CD11b
Male	Other: Peripheral Nerve Injury Model	L5 Spinal nerve ligation (SNL)	Chronic		Lumbar		Iba-1	Oleanolic acid			increase	7	increased mechanical allodynia		decrease	7	suppressed mechanical allodynia
Male	Other: Peripheral Nerve Injury Model	L5 spinal nerve ligation	Chronic		Lumbar	transverse	CD11b	Gabapentin (GBP)x3	Gabapentin (GBP)x7		increase	7	increased mechanical allodynia	ipsilateral dorsal horn	no change	7		ipsilateral dorsal horn	no change	7	decreased mechanical allodynia	ipsilateral dorsal horn
Male	Other: Peripheral Nerve Injury Model	L5 spinal nerve ligation	Chronic		Lumbar	transverse	CD11b	GBP and œâ-conotoxin MVIIAx3	GBP and œâ-conotoxin MVIIAx7						no change	7	increased mechanical allodynia	ipsilateral dorsal horn	no change	7	unchanged	ipsilateral dorsal horn
Male	Other: Peripheral Nerve Injury Model	L5 Spinal nerve ligation (SNL)	Chronic		Lumbar	transverse	Iba-1	DM10	Oxycodone		increase	14	increased mechanical allodynia	ipsilateral dorsal horn	unchanged	14	unchanged	ipsilateral dorsal horn	decrease	14	suppressed mechanical allodynia	ipsilateral dorsal horn
Male	Other: Peripheral Nerve Injury Model	L5 Spinal Nerve Ligation (SNL)	Chronic		Lumbar		Iba-1	Hericium erinaceus mycelium crude extract (HE-CE)			increase	13	increased mechanical allodynia	ipsilateral dorsal horn	normalise	13	suppressed mechanical allodynia	ipsilateral dorsal horn
Male	Other: Peripheral Nerve Injury Model	L5 Spinal nerve ligation (SNL)	Chronic		Lumbar	transverse	Iba-1	DM 10 + Oxycodone							decrease	14	suppressed mechanical allodynia	ipsilateral dorsal horn
Male	Other: Peripheral nerve Injury Model	L5 Spinal nerve transection (SNT)	Chronic				Iba-1	Transplanted mononuclear cells (MNC)			increase	14	increased mechanical allodynia	ipsilateral dorsal horn	decrease	14	suppressed mechanical allodynia	ipsilateral dorsal horn
Unspecified	Other: Peripheral Nerve Injury Model	L5 Spinal Nerve Transection (SNT)	Chronic		Lumbar	transverse	Iba-1	P2ry12 KO																													increase	14	increased mechanical allodynia	ipsilateral dorsal horn	decrease	14	unchanged	ipsilateral dorsal horn
Male	Other: Peripheral Nerve Injury Model	Spinal Nerve Injury	Chronic		Lumbar	transverse	Iba-1	Irf8 KO			increase	14	increased mechanical allodynia	dorsal horn	decrease	14	suppressed mechanical allodynia	dorsal horn
Male	Other: Peripheral Nerve Injury Pain Model	L4 spinal nerve injury	Chronic		Lumbar		Iba-1	Zonisamide				28	increased mechanical allodynia	ipsilateral dorsal horn	decrease	28	unchanged	ipsilateral dorsal horn
Male	Other: Peripheral Nerve Injury Pain Model	L5 spinal nerve transection (SNT)	Chronic				Iba-1	TA	D-TA		increase	3	increased mechanical allodynia	ipsilateral dorsal horn	normalise	3	unchanged	ipsilateral dorsal horn	normalise	3	suppressed mechanical allodynia	ipsilateral dorsal horn
Male	Other: Peripheral Nerve Injury Pain Model	L5 spinal nerve transection (SNT)	Chronic			transverse	Iba-1	Sulforaphane	SnPP		increase	14	increased mechanical allodynia	dorsal horn	decrease	14	normalised mechanical allodynia	dorsal horn		7	unchanged
Male	Other: Peripheral Nerve Injury Pain Model	L5 spinal nerve transection (SNT)	Chronic			transverse	Iba-1	Sulforaphane + SnPP								7	unchanged
Male	Other: PSNL Mimic Model	HMGB1						MK801, D-AP5	Minocycline		increase	0	increased mechanical allodynia	dorsal horn	decrease	0	suppressed mechanical allodynia	dorsal horn	decrease	0	suppressed mechanical allodynia	dorsal horn
Male	Sciatic Nerve Injury Neuropathic Pain Model	CCI	Chronic		Lumbar			ABX	ABX + SCFA		increase	21	increased mechanical allodynia		normalise	21	suppressed mechanical allodynia		unchanged	21	unchanged
Male	Sciatic Nerve Injury Neuropathic Pain Model	CCI	Chronic		Lumbar		Iba-1	lenti-SOCS1			increase	9	increased mechanical allodynia		decrease	9	suppressed mechanical allodynia
Male	Sciatic Nerve Injury Neuropathic Pain Model	CCI	Chronic		Lumbar		Iba-1	Isoorientin			increase	14	increased mechanical allodynia		decrease	14	suppressed mechanical allodynia
Male	Sciatic Nerve Injury Neuropathic Pain Model	CCI	Chronic		Lumbar		Iba-1	Metamizol			increase	7	increased mechanical allodynia		decrease	7	suppressed mechanical allodynia
Male	Sciatic Nerve Injury Neuropathic Pain Model	CCI	Chronic		Lumbar		Iba-1	Mirogabalin			increase	7	increased mechanical allodynia	ipsilateral	decrease	7	suppressed mechanical allodynia	ipsilateral
Male	Sciatic Nerve Injury Neuropathic Pain Model	CCI	Chronic				Iba-1	CB1R KO	AM1710		increase	12	increased mechanical allodynia	ipsilateral dorsal horn	no change	12	unchanged	ipsilateral dorsal horn	no change	12	unchanged	ipsilateral dorsal horn
Male	Sciatic Nerve Injury Neuropathic Pain Model	CCI	Chronic		Lumbar		Iba-1	Peptide5			increase	10	increased mechanical allodynia	ipsilateral	decrease	10	suppressed mechanical allodynia	ipsilateral
Male	Sciatic Nerve Injury Neuropathic Pain Model	CCI	Chronic		Lumbar		Iba-1	IL-4	anti-CCL3		increase	7	increased mechanical allodynia		decrease	7	suppressed mechanical allodynia		decrease	7	suppressed mechanical allodynia
Male	Sciatic Nerve Injury Neuropathic Pain Model	CCI	Chronic				CX3CR1-GFP mice				increase	14	increased mechanical allodynia
Male	Sciatic Nerve Injury Neuropathic Pain Model	CCI			Lumbar		Iba-1	MCC950	L-1Ra							not clarified	suppressed mechanical allodynia			not clarified	suppressed mechanical allodynia
Male	Sciatic Nerve Injury Neuropathic Pain Model	CCI					Other: OX42	Minocycline	Pentoxifyllin		increase	7	increased mechanical allodynia	ipsilateral	decrease	7	suppressed mechanical allodynia	ipsilateral	decrease	7	suppressed mechanical allodynia	ipsilateral
Male	Sciatic Nerve Injury Neuropathic Pain Model	CCI	Chronic		Lumbar	transverse	Other: OX42	Minocycline	Pentoxifylline		increase	7	increased mechanical allodynia	ipsilateral	decrease	7	suppressed mechanical allodynia	ipsilateral	decrease	7	suppressed mechanical allodynia	ipsilateral
Male	Sciatic Nerve Injury Neuropathic Pain Model	CCI	Chronic		Lumbar		Iba-1	EphA1 KO (AAV-shEphA1)			increase	14	increased mechanical allodynia		decrease	14	suppressed mechanical allodynia
Male	Sciatic Nerve Injury Neuropathic Pain Model	CCI	Chronic				Iba-1	M3	M3+CNO		increase	7	increased mechanical allodynia	ipsilateral dorsal horn	unchanged	7	unchanged	ipsilateral dorsal horn	decrease	7	suppressed mechanical allodynia	ipsilateral dorsal horn
Male	Sciatic Nerve Injury Neuropathic Pain Model	CCI	Chronic		Lumbar	transverse	Iba-1				increase	14	increased mechanical allodynia	ipsilateral dorsal horn
Male	Sciatic Nerve Injury Neuropathic Pain Model	CCI	Chronic		Lumbar	transverse	Iba-1	IMMA	IMMA + AM281		increase	14	increased mechanical allodynia	ipsilateral dorsal horn	decrease	14	suppressed mechanical allodynia			14	suppressed mechanical allodynia
Male	Sciatic Nerve Injury Neuropathic Pain Model	CCI	Chronic		Lumbar			SAL			TXNIP/NMRP3 increase	14	increased mechanical allodynia	ipsilateral dorsal horn	TXNIP/NMRP3 decrease	14	suppressed mechanical allodynia	ipsilateral dorsal horn
Male	Sciatic Nerve Injury Neuropathic Pain Model	CCI	Chronic		Lumbar		Other: CD11b/c	tricarbonyldichloro ruthenium(II) dimer (CORM-2)	cobalt protoporphyrin IX (CoPP)		increase	10	increased mechanical allodynia	ipsilateral	normalise	10	suppressed mechanical allodynia	ipsilateral	normalise	10	no change	ipsilateral
Male	Sciatic Nerve Injury Neuropathic Pain Model	CCI	Chronic		Lumbar	transverse	CD11b	BoNTs			increase	7	increased mechanical allodynia	ipsilateral	no change	7	suppressed mechanical allodynia	ipsilateral
Male	Sciatic Nerve Injury Neuropathic Pain Model	CCI	Chronic		Lumbar	transverse	Iba-1	Ketoconazole	SB203580		increase	3	increased mechanical allodynia	ipsilateral dorsal horn	unchanged	3	unchanged	ipsilateral dorsal horn	unchanged	3	unchanged	ipsilateral dorsal horn
Male	Sciatic Nerve Injury Neuropathic Pain Model	CCI	Chronic		Lumbar		Iba-1	C021			increase	12	increased mechanical allodynia		decrease	12	suppressed mechanical allodynia	ipsilateral
Male	Sciatic Nerve Injury Neuropathic Pain Model	CCI	Chronic				Iba-1	CB1R KO + AM1710							no change	12	unchanged	ipsilateral dorsal horn
Male	Sciatic Nerve Injury Neuropathic Pain Model	CCI	Chronic		Lumbar		Iba-1	CCR5 KO	CCR5 KO + IL4						decrease	7	suppressed mechanical allodynia		decrease	7
Male	Sciatic Nerve Injury Neuropathic Pain Model	CCI	Chronic		Lumbar			Divanillyl sulfone (DS)	Gastrodin		increase	not clarified	increased mechanical allodynia	ipsilateral	decrease	not clarified	suppressed mechanical allodynia	ipsilateral			suppressed mechanical allodynia	ipsilateral
Male	Sciatic Nerve Injury Neuropathic Pain Model	CCI	Chronic				Iba-1	M3+CNO+Yohimbine							unchanged	7	unchanged	ipsilateral dorsal horn
Male	Sciatic Nerve Injury Neuropathic Pain Model	CCI	Chronic		Lumbar	transverse	Iba-1	IMMA + AM630								14	decreased mechanical allodynia
Male	Sciatic Nerve Injury Neuropathic Pain Model	CCI	Chronic		Lumbar	transverse	Iba-1	Ketoconazole + SB203580							unchanged	3	suppressed mechanical allodynia	ipsilateral dorsal horn
Male & Female	Sciatic Nerve Injury Neuropathic Pain Model	CCI	Chronic		Lumbar		CD11b				increase	7	increased mechanical allodynia	ipsilateral dorsal horn										no change	7	increased mechanical allodynia	ipsilateral dorsal horn
Male & Female	Sciatic Nerve Injury Neuropathic Pain Model	CCI	Chronic		Lumbar
Male & Female	Sciatic Nerve Injury Neuropathic Pain Model	CCI	Chronic		Lumbar			minocycline				7	increased mechanical allodynia		decrease	7	suppresses mechanical allodynia								7	increased mechanical allodynia		decrease	7	partially suppresses mechanical allodynia
Male & Female	Sciatic Nerve Injury Neuropathic Pain Model	CCI	Chronic		Lumbar		CD11b				no change	121	suppressed mechanical allodynia	ipsilateral dorsal horn										increase	121	increased mechanical allodynia	ipsilateral dorsal horn
Unspecified	Sciatic Nerve Injury Neuropathic Pain Model	CCI	Chronic		Lumbar		Iba-1	Qufeng Zhitong capsule (QFZTC)																													increase	14	increased mechanical allodynia		decrease	14	suppressed mechanical allodynia
Unspecified	Sciatic Nerve Injury Neuropathic Pain Model	CCI	Chronic		Lumbar		Iba-1																														increase	7	increased mechanical allodynia	ipsilateral
Unspecified	Sciatic Nerve Injury Neuropathic Pain Model	CCI	Chronic		Lumbar		Iba-1	CAPE			increase	21	increased mechanical allodynia	ipsilateral superficial dorsal horn	normalised	21	suppressed mechanical allodynia	ipsilateral superficial dorsal horn
Unspecified	Sciatic Nerve Injury Neuropathic Pain Model	CCI	Chronic		Lumbar		Iba-1																														increase	14	increased mechanical allodynia	ipsilateral
Unspecified	Sciatic Nerve Injury Neuropathic Pain Model	common peroneal nerve (CPN) ligation	Chronic		Lumbar		CX3CR1-GFP mice																														increase	7	increased mechanical allodynia	ipsilateral dorsal horn
Male	Sciatic Nerve Injury Neuropathic Pain Model	crush injury	Chronic		Lumbar		Iba-1	Exercise			increase	15	increased mechanical allodynia	ipsilateral dorsal horn	decrease	15	suppressed mechanical allodynia	ipsilateral dorsal horn
Unspecified	Sciatic Nerve Injury Neuropathic Pain Model	Cuff Model	Chronic		Lumbar		Iba-1																														increase	7	increased mechanical allodynia	ipsilateral dorsal horn
Unspecified	Sciatic Nerve Injury Neuropathic Pain Model	Cuff Model	Chronic		Lumbar		Iba-1																														increase	28	increased mechanical allodynia	ipsilateral dorsal horn
Male & Female	Sciatic Nerve Injury Neuropathic Pain Model	nucleus pulposus (NP) application	Chronic		Lumbar	transverse	Iba-1	Minocycline	Microglial BDNF KO
Male	Sciatic Nerve Injury Neuropathic Pain Model	partial sciatic nerve ligation (pSNL)	Chronic				Other: OX-42	Lncenc1 siRNA			increase	15	increased mechanical allodynia	dorsal horn	decrease	15	suppressed mechanical allodynia	dorsal horn
Male	Sciatic Nerve Injury Neuropathic Pain Model	Partial sciatic nerve ligation (pSNL)	Chronic		Lumbar		Iba-1	CCR2 KO	CCR2KO chimeric		increase	14	increased mechanical allodynia	ipsilateral	decrease	14	suppressed mechanical allodynia	ipsilateral	no change	14	unchanged	ipsilateral
Male	Sciatic Nerve Injury Neuropathic Pain Model	Partial sciatic nerve ligation (pSNL)	Chronic		Lumbar		Iba-1	Peripheral CCR2KO chimeric	Central CCR2KO chimeric						no change	14	unchanged	ipsilateral	no change	14	unchanged	ipsilateral
Male & Female	Sciatic Nerve Injury Neuropathic Pain Model	Partial sciatic nerve ligation (SNL)	Chronic		Lumbar						increase	8		ipsilateral dorsal horn										increase	8		ipsilateral dorsal horn
Male & Female	Sciatic Nerve Injury Neuropathic Pain Model	Partial sciatic nerve ligation (SNL)	Chronic		Lumbar						increase	24		ipsilateral dorsal horn										increase	24		ipsilateral dorsal horn
Male & Female	Sciatic Nerve Injury Neuropathic Pain Model	PNL	Chronic		Lumbar	transverse	Iba-1	GPR84 KO
Unspecified	Sciatic Nerve Injury Neuropathic Pain Model	PNL	Chronic				Iba-1	PP2																													increase	21	increased mechanical allodynia	ipsilateral superficial dorsal horn	decrease	21	suppressed mechanical allodynia	ipsilateral superficial dorsal horn
Male	Sciatic Nerve Injury Neuropathic Pain Model	PSL		70	Lumbar		Iba-1	exercise	exercise + detraining		increase	7	increased mechanical allodynia	ipsilateral dorsal horn	normalised	28	normalised mechanical allodynia	ipsilateral dorsal horn	normalised	63	suppressed mechanical allodynia
Male	Sciatic Nerve Injury Neuropathic Pain Model	PSL		70	Lumbar		Iba-1				increase	70	increased mechanical allodynia	ipsilateral dorsal horn
Unspecified	Sciatic Nerve Injury Neuropathic Pain Model	PSL			Lumbar		Iba-1	Tac4 KO																													increase	14	increased mechanical allodynia	ipsilateral superficial dorsal horn	decrease	14	suppressed mechanical allodynia	ipsilateral superficial dorsal horn
Male	Sciatic Nerve Injury Neuropathic Pain Model	pSNL	Chronic		Lumbar	transverse	Iba-1	Mac-1-saporin	CR2 KO + Mac-1-saporin		increase	3	increased mechanical allodynia		unchanged	3	unchanged		unchanged	5
Male	Sciatic Nerve Injury Neuropathic Pain Model	pSNL	Chronic				CX3CR1-GFP mice	P2X4 KO			increase	10	increased mechanical allodynia	ipsilateral dorsal horn		10	suppressed mechanical allodynia
Male	Sciatic Nerve Injury Neuropathic Pain Model	pSNL						L-a-Aminoadipate (L-AA)	Mac1-saporin				increased mechanical allodynia	dorsal horn	no change	4	suppressed mechanical allodyna	dorsal horn	decrease	4		dorsal horn
Male	Sciatic Nerve Injury Neuropathic Pain Model	pSNL	Chronic		Lumbar		Iba-1	adiponectin KO			increase	7	increased mechanical allodynia	dorsal horn	increase	7	increased mechanical allodynia	dorsal horn
Male	Sciatic Nerve Injury Neuropathic Pain Model	pSNL	Chronic		Lumbar	sagittal	Iba-1	Rosuvastatin	Simvastatin		increase	14	increased mechanical allodynia		decrease	14	suppressed mechanical allodynia		decrease	14	suppressed mechanical allodynia
Male	Sciatic Nerve Injury Neuropathic Pain Model	PSNL	Chronic		Lumbar		Other: OX-42	Propentofylline (PPF)	Minocycline		increase	7	increased mechanical allodynia	ipsilateral dorsal horn		7	suppressed mechanical allodynia		decrease	7	suppressed mechanical allodynia	ipsilateral dorsal horn
Male	Sciatic Nerve Injury Neuropathic Pain Model	PSNL	Chronic				Iba-1	anti HMGB1			increase	14		dorsal horn	decrease	14		dorsal horn
Male	Sciatic Nerve Injury Neuropathic Pain Model	pSNL	Chronic					Crotalphine	Minocycline + crotalphine			14	increased mechanical allodynia			14	suppressed mechanical allodynia		decrease	14	unchanged
Male	Sciatic Nerve Injury Neuropathic Pain Model	pSNL	Chronic		Lumbar	sagittal	Iba-1	conditioned medium (CM) derived from stem cells from human exfoliated deciduous teeth (SHED-CM)	depletion of the anti-inflammatory M2 macrophages by mannosylated-Clodrosome		increase	7	increased mechanical allodynia	ipsilateral	decrease	7	decreased mechanical allodynia	ipsilateral	no change	7	unchanged	ipsilateral
Male	Sciatic Nerve Injury Neuropathic Pain Model	PSNL	Chronic		Lumbar	transverse	CD11b	PLX5622	PLX5622						decrease	3	suppressed mechanical allodynia	ipsilateral dorsal horn
Male	Sciatic Nerve Injury Neuropathic Pain Model	PSNL	Chronic		Lumbar		Iba-1				increase	3		ipsilateral dorsal horn
Male	Sciatic Nerve Injury Neuropathic Pain Model	pSNL	Chronic		Lumbar		Iba-1	C3H/HeSlc			increase	3,7,14	increased mechanical allodynia	dorsal horn	non-inflammatory microglia increase	3,7,14	suppressed mechanical allodynia	dorsal horn
Male	Sciatic Nerve Injury Neuropathic Pain Model	pSNL	Chronic				Iba-1	pure hecogenin acetate (HA)	complexed hecogenin acetate (HA/Œ≤CD)		increase	14	increased mechanical allodynia		decrease	14	suppressed mechanical allodynia		decrease	14	suppressed mechanical allodynia
Male	Sciatic Nerve Injury Neuropathic Pain Model	PSNL	Chronic		Lumbar	transverse	CD11b								decrease	33	suppressed mechanical allodynia	ipsilateral dorsal horn
Male	Sciatic Nerve Injury Neuropathic Pain Model	pSNL	Chronic		Lumbar		Iba-1				increase	14	increased mechanical allodynia	dorsal horn
Male	Sciatic Nerve Injury Neuropathic Pain Model	PSNL	Chronic		Lumbar		Iba-1	TRPV1 KO			increase	7	increased mechanical allodynia	ipsilateral superficial dorsal horn	decrease	7	suppressed mechanical allodynia	ipsilateral superficial dorsal horn
Male & Female	Sciatic Nerve Injury Neuropathic Pain Model	pSNL	Chronic		Lumbar	sagittal	Iba-1	CX3CR1-hM4Di	CX3CR1-hM4Di + CNO		increase	7	increased mechanical allodynia		no change	7	unchanged	ipsilateral dorsal horn		8	suppressed mechanical allodynia
Male & Female	Sciatic Nerve Injury Neuropathic Pain Model	pSNL	Chronic		Lumbar	transverse	Iba-1	GPR84 KO
Male & Female	Sciatic Nerve Injury Neuropathic Pain Model	sciatic nerve cut and repair surgeries	Chronic		Lumbar	transverse	CX3CR1-GFP mice	csf1 KO in motor neurons	CCR2 KO		increase	14		ipsilateral	decrease	14		ipsilateral ventral horn	decrease	21		ipsilateral ventral horn
Male	Sciatic Nerve Injury Neuropathic Pain Model	SNI	Chronic		Lumbar			miR138			increase	14	increased mechanical threshold	dorsal horn	normalise	14	suppressed mechanical threshold	dorsal horn
Male	Sciatic Nerve Injury Neuropathic Pain Model	SNI	Chronic		Lumbar		Iba-1	Tetrandrine (TET)			increase	14	increased mechanical allodynia		decrease	14	suppressed mechanical allodynia
Male	Sciatic Nerve Injury Neuropathic Pain Model	SNI	Chronic		Lumbar		Iba-1	HAP1 KO			increase	14	increased mechanical allodynia	ipsilateral	decrease	14	unchanged	ipsilateral
Male	Sciatic Nerve Injury Neuropathic Pain Model	SNI	Chronic		Lumbar	sagittal	Iba-1	transcutaneous electrical nerve stimulation (TENS)	TENS + naloxone		increase	8	increased mechanical allodynia	ipsilateral dorsal horn	decrease	8	suppressed mechanical allodynia	ipsilateral dorsal horn	no change	8	unchanged	ipsilateral dorsal horn
Male	Sciatic Nerve Injury Neuropathic Pain Model	SNI	Chronic		Lumbar		Iba-1	5‚Ä≤Cl5‚Ä≤d-(¬±)-ENBA			increase	7	increased mechanical allodynia	ipsilateral dorsal horn	decrease	7	suppressed mechanical allodynia	ipsilateral dorsal horn
Male	Sciatic Nerve Injury Neuropathic Pain Model	SNI	Chronic		Lumbar		Iba-1	miR-26a-5p	iR-26a-5p/Foxy5		increase	9	increased mechanical allodynia	ipsilateral dorsal horn	decrease	9	suppressed mechanical allodynia	ipsilateral dorsal horn	no change	9	unchanged	ipsilateral dorsal horn
Male	Sciatic Nerve Injury Neuropathic Pain Model	SNI			Lumbar		Iba-1	diphtheria toxin (DT)			increase	3	increased mechanical allodynia	dorsal horn	decrease	3	suppressed mechanical allodynia	dorsal horn
Male	Sciatic Nerve Injury Neuropathic Pain Model	SNI	Chronic			coronal	Iba-1	MOTS-c	Minocycline		increase	9	increased mechanical allodynia	dorsal horn	normalise	9	suppressed mechanical allodynia	dorsal horn	normalise	9	suppressed mechanical allodynia	dorsal horn
Male	Sciatic Nerve Injury Neuropathic Pain Model	SNI			Lumbar	coronal	Iba-1	Minocycline	5BDBD		increase	3	increased mechanical allodynia	ipsilateral dorsal horn	decrease	3	suppressed mechanical allodynia	ipsilateral dorsal horn	decrease	3	suppressed mechanical allodynia	ipsilateral dorsal horn
Male	Sciatic Nerve Injury Neuropathic Pain Model	SNI	Chronic		Lumbar	transverse	Iba-1	PC1			increase	8	increased mechanical allodynia	ipsilateral dorsal horn	decrease	8	suppressed mechanical allodynia	ipsilateral dorsal horn
Male	Sciatic Nerve Injury Neuropathic Pain Model	SNI	Chronic		Lumbar		Iba-1	dnSNARE mice				28	increased mechanical allodynia		no change	28	no change	dorsal horn
Male	Sciatic Nerve Injury Neuropathic Pain Model	SNI	Chronic		Lumbar		Iba-1	AdipoRon			increase	7	increased mechanical allodynia	ipsilateral dorsal horn	decrease	7	suppressed mechanical allodynia	ipsilateral dorsal horn
Male	Sciatic Nerve Injury Neuropathic Pain Model	SNI	Chronic		Lumbar	coronal	Iba-1	MEM-10, ML133	Minocycline		increase	5	increased mechanical allodynia	superficial ipsilateral dorsal horn	normalise	5	suppressed mechanical allodynia	superficial ipsilateral dorsal horn	normalise	5	delayed mechanical allodynia	superficial ipsilateral dorsal horn
Male	Sciatic Nerve Injury Neuropathic Pain Model	SNI	Chronic		Lumbar		Iba-1	COR167			increase	7	increased mechanical allodynia	ipsilateral		7	suppressed mechanical allodynia
Male	Sciatic Nerve Injury Neuropathic Pain Model	SNI	Chronic	14	Lumbar	transverse	Iba-1	SUM 52	SUM 35		inflammatory microglia increase	14	increased mechanical allodynia	ipsilateral dorsal horn	inflammatory microglia decrease	14	suppressed mechanical allodynia	ipsilateral dorsal horn		14	suppressed mechanical allodynia
Male	Sciatic Nerve Injury Neuropathic Pain Model	SNI			Lumbar		CD11b	Zingiberene	LG325		increase	7	increased mechanical allodynia	ipsilateral dorsal horn	inflammatory microglia decrease	7	suppressed mechanical allodynia	ipsilateral dorsal horn	inflammatory microglia decrease	7	suppressed mechanical allodynia	ipsilateral dorsal horn
Male	Sciatic Nerve Injury Neuropathic Pain Model	SNI	Chronic	28			Iba-1				increase	28	increased mechanical allodynia	ipsilateral dorsal horn
Male	Sciatic Nerve Injury Neuropathic Pain Model	SNI	Chronic		Lumbar		CD11b	anti-HuR ASO i.n.	anti-HuR ASO i.t.		increase	7	increased mechanical allodynia	ipsilateral dorsal horn	decrease	7	suppressed mechanical allodynia	ipsilateral dorsal horn	decrease	7	suppressed mechanical allodynia	ipsilateral dorsal horn
Male	Sciatic Nerve Injury Neuropathic Pain Model	SNI	Chronic		Lumbar		Iba-1				increase	7	increased mechanical allodynia
Male	Sciatic Nerve Injury Neuropathic Pain Model	SNI	Chronic			transverse	Iba-1				normalise	150	increased mechanical allodynia	ipsilateral dorsal horn
Male	Sciatic Nerve Injury Neuropathic Pain Model	SNI	Chronic			coronal	Iba-1	Minocycline + MOTS-c							normalise	9	suppressed mechanical allodynia	dorsal horn
Male & Female	Sciatic Nerve Injury Neuropathic Pain Model	SNI	Chronic				Iba-1	DLK cKO
Male & Female	Sciatic Nerve Injury Neuropathic Pain Model	SNI	Chronic		Lumbar	transverse	Iba-1	Maresin 1
Male & Female	Sciatic Nerve Injury Neuropathic Pain Model	SNI	Chronic			transverse	Iba-1				inflammatory microglia increase	3	increased mechanical allodynia
Male & Female	Sciatic Nerve Injury Neuropathic Pain Model	SNI	Chronic		Lumbar	transverse	Iba-1	Diphtheria Toxin
Male & Female	Sciatic Nerve Injury Neuropathic Pain Model	SNI	Chronic				CX3CR1-GFP mice	microglial Trpv4 cKO	GSK101
Male & Female	Sciatic Nerve Injury Neuropathic Pain Model	SNI	Chronic		Lumbar		Iba-1	Formoterol			increase	6	increased mechanical allodynia	ipsilateral dorsal horn	normalise	6	suppressed mechanical allodynia	ipsilateral dorsal horn						increase	6	increased mechanical allodynia	ipsilateral dorsal horn	normalise	6	suppressed mechanical allodynia	ipsilateral dorsal horn
Male & Female	Sciatic Nerve Injury Neuropathic Pain Model	SNI	Chronic		Lumbar	transverse	Iba-1	Rapamycin	Microglial Mtor-cKO
Male & Female	Sciatic Nerve Injury Neuropathic Pain Model	SNI	Chronic		Lumbar		CD11b	Anti-HuR ASO				10	increased mechanical allodynia			10	suppressed mechanical allodynia
Male & Female	Sciatic Nerve Injury Neuropathic Pain Model	SNI	Chronic		Lumbar		Iba-1	Formoterol			increase	21	increased mechanical allodynia	ipsilateral dorsal horn	normalise	21	suppressed mechanical allodynia	ipsilateral dorsal horn						increase	21	increased mechanical allodynia	ipsilateral dorsal horn	no change	21	suppressed mechanical allodynia	ipsilateral dorsal horn
Unspecified	Sciatic Nerve Injury Neuropathic Pain Model	SNI	Chronic		Lumbar		Iba-1	PLX3397																													increase	7	increased mechanical allodynia	ipsilateral dorsal horn	decrease	7	suppressed mechanical allodynia	ipsilateral dorsal horn
Unspecified	Sciatic Nerve Injury Neuropathic Pain Model	SNI			Lumbar																																inflammatory microglia increase	50
Unspecified	Sciatic Nerve Injury Neuropathic Pain Model	SNI	Chronic	21	Lumbar			exercise	exercise + rapamycin																												increase	3	increased mechanical allodynia		non-inflammatory microglia increase	14	suppressed mechanical allodynia	ipsilateral dorsal horn	decrease	14	suppressed mechanical allodynia	ipsilateral dorsal horn
Unspecified	Sciatic Nerve Injury Neuropathic Pain Model	SNI	Chronic	21	Lumbar			exercise + 3-MA	exercise + BDNF																																inflammatory microglia increase	14	increased mechanical allodynia	ipsilateral dorsal horn	inflammatory microglia increase	14	increased mechanical allodynia	ipsilateral dorsal horn
Male	Sciatic Nerve Injury Neuropathic Pain Model	SNI, CCI	Chronic		Lumbar						increase	7	increased mechanical allodynia	ipsilateral
Unspecified	Sciatic Nerve Injury Neuropathic Pain Model	SNL	Chronic		Lumbar		Iba-1	CB2 KO	CB2-LysM																												increase	14	increased mechanical allodynia	ipsilateral dorsal horn	no change	14	increased mechanical allodynia	ipsilateral dorsal horn	no change	14	increased mechanical allodynia	ipsilateral dorsal horn
Unspecified	Sciatic Nerve Injury Neuropathic Pain Model	SNL	Chronic		Lumbar		Iba-1	CB2-Syn																																	no change	14	unchanged	ipsilateral dorsal horn
Male	Sciatic Nerve Injury Neuropathic Pain Model	SNT	Chronic				Iba-1	AraC			increase	7	increased mechanical allodynia	ipsilateral dorsal horn	decrease	7	suppressed mechanical allodynia	ipsilateral dorsal horn
Male	Sciatic Nerve Injury Neuropathic Pain Model	SNT	Chronic		Lumbar		Iba-1	7CZ	7CZ-Ab		increase	3	increased mechanical allodynia	ipsilateral dorsal horn	decrease	3	failed to improve mechanical allodynia	ipsilateral dorsal horn	decrease	3	suppressed mechanical allodynia	ipsilateral dorsal horn
Male & Female	Sciatic Nerve Injury Neuropathic Pain Model	SNT	Chronic		Lumbar		Other: CXC31-YFP	microglial Tnfaip3 KO
Male & Female	Sciatic Nerve Injury Neuropathic Pain Model	SNT	Chronic		Lumbar		Iba-1	Narp KO
Male & Female	Sciatic Nerve Injury Neuropathic Pain Model	SNT	Chronic		Lumbar		Other: CXC31-YFP	microglial Tnfaip3 KO
Unspecified	Sciatic Nerve Injury Neuropathic Pain Model	Spinal Nerve Injury	Chronic		Lumbar		Iba-1	plt mutation	plt mutation + CCL21																												increase	7	increased mechanical allodynia	ipsilateral dorsal horn	unchanged	7	suppressed mechanical allodynia	ipsilateral dorsal horn		7	increased mechanical allodynia
Unspecified	Sciatic Nerve Injury Neuropathic Pain Model	Spinal Nerve Injury	Chronic		Lumbar		Iba-1	CCR7 KO	P2X4R-KO + CCL21																																	7	suppressed mechanical allodynia			7	suppressed mechanical allodynia
Male	Sciatic Nerve Injury Neuropathic Pain Model	STI	Chronic		Lumbar		Iba-1	7CZ	7CZ-Ab		increase	14	increased mechanical allodynia	ipsilateral dorsal horn	no change	14	failed to improve mechanical allodynia	ipsilateral dorsal horn	decrease	14	suppressed mechanical allodynia	ipsilateral dorsal horn
Male	Sciatic Nerve Injury Neuropathic Pain Model	tibial nerve injury	Chronic		Lumbar	transverse	Iba-1				increase	14	increased mechanical allodynia	superficial dorsal horn
Male	Sciatic Nerve Injury Neuropathic Pain Model	tibial nerve injury	Chronic		Lumbar	transverse	Iba-1				no change	90	increased mechanical allodynia	superficial dorsal horn
Male	Sciatic Nerve Injury Neuropathic Pain Model		Chronic		Lumbar						increase	28	increased mechanical allodynia	ipsilateral dorsal horn	no change	28	unchanged	ipsilateral dorsal horn
Male	Sciatic Nerve Injury Neuropathic Pain Model		Chronic		Lumbar						increase	84	unchanged	ipsilateral dorsal horn	no change	84	unchanged	ipsilateral dorsal horn																			increase	56	increased mechanical allodynia	ipsilateral dorsal horn	no change	56	unchanged	ipsilateral dorsal horn
Male	Other: Spinal Nerve Injury	SNT	Chronic								increase	7	increased mechanical allodynia	ipsilateral dorsal horn
Male	Other: Spinal Nerve Injury	SNT	Chronic								decrease from 4th day	21	increased mechanical allodynia	ipsilateral dorsal horn
Male	Other: Trigeminal Neuropathic Pain	CCI-IoN	Chronic	21	Cervical	coronal	Iba-1				increase	5		ipsilateral dorsal horn
Male	Other: Trigeminal Neuropathic Pain	CCI-IoN	Chronic	21	Cervical	coronal	Iba-1				increase	21	increased mechanical allodynia	ipsilateral dorsal horn
[truncated: 12 more columns]

## Sheet: Spinal Cord Injury
Sex	Pain model used	Specific Pain Model Used	Type of Pain	Duration of pain (in days)	Section of spinal cord assessed	Type of spinal cord section	Microglia marker	Intervention 1 Used	Intervention 2 Used	Changes in male mice:	Post Injury Change in microglia	Post Injury Time point of change (days)	Post Injury Change in pain behaviour	Post Injury Region of spinal cord	Post intervention 1 Change in microglia	Post intervention 1 Time point of change (days)	Post intervention 1 Change in pain behaviour	Post intervention 1 Region of spinal cord	Post intervention 2 Change in microglia	Post intervention 2 Time point of change (days)	Post intervention 2 Change in pain behaviour	Post intervention 2 Region of spinal cord	Changes in female mice:	Post injury Change in microglia	Post injury Time point of change (days)	Post injury Change in pain behaviour	Post injury Region of spinal cord	Post intervention 1 Change in microglia	Post intervention 1 Time point of change (days)	Post intervention 1 Change in pain behaviour	Post intervention 1 Region of spinal cord	Post intervention 2 Change in microglia	Post intervention 2 Time point of change (days)	Post intervention 2 Change in pain behaviour	Post intervention 2 Region of spinal cord	Changes in mice (unspecified sex):	Post injury Change in microglia	Post injury Time point of change (days)	Post injury Change in pain behaviour	Post injury Region of spinal cord	Post intervention 1 Change in microglia	Post intervention 1 Time point of change (days)	Post intervention 1 Change in pain behaviour	Post intervention 1 Region of spinal cord	Post intervention 2 Change in microglia	Post intervention 2 Time point of change (days)	Post intervention 2 Change in pain behaviour	Post intervention 2 Region of spinal cord	Change in mice (both sexes combined):
Male	Spinal Cord Injury	Contusion model	Chronic		Lumbar	sagittal; transverse	CD11b				increase	14	increased mechanical allodynia
Male	Spinal Cord Injury	Contusion model	Chronic		Lumbar	sagittal; transverse	CD11b				no change	28	increased mechanical allodynia
Male	Spinal Cord Injury	Contusion SCI	Chronic		Thoracic	sagittal; transverse	CD11b	CCL21 KO			inflammatory microglia increase	14	increased mechanical allodynia	lesion site	inflammatory microglia decrease	14	suppressed mechanical allodynia	lesion site
Male	Spinal Cord Injury	Contusion SCI	Chronic		Thoracic	sagittal; transverse	CD11b				inflammatory microglia increase	4	increased mechanical allodynia	lesion site	inflammatory microglia decrease	4	unchanged	lesion site
Female	Spinal Cord Injury	Contusive SCI			Thoracic	transverse	CD11b																	increase	7
Female	Spinal Cord Injury	Contusive SCI			Thoracic	transverse	CD11b																	increase	28
Male & Female	Spinal Cord Injury	DCC	Chronic		Thoracic		CX3CR1-GFP mice	CCR2 KO
Female	Spinal Cord Injury	Hemisection	Chronic		Thoracic		Iba-1	G-CSF																increase	7		ipsilateral	increase	7		ipsilateral
Female	Spinal Cord Injury	Hemisection Spinal Cord Injury				transverse	CX3CR1-GFP mice	GW2580																increase	84		ipsilateral	decrease	84		ipsilateral
Female	Spinal Cord Injury	lateral hemisection of the spinal cord	Chronic			transverse	Iba-1	GW2580																increase	42	increased motor dysfunction	lesion site	decrease	42	unchanged	lesion site
Female	Spinal Cord Injury	Lysolecithin demyelination	Chronic		Thoracic	coronal	Iba-1	LPS	IL14/IL13																			no change	7	unchanged	dorsal horn	no change	7	unchanged	dorsal horn
Female	Spinal Cord Injury	Lysolecithin demyelination	Chronic		Thoracic	coronal	Iba-1	LPS/IL14/IL13																				non-inflammatory microglia increase	7	increased remyelination	dorsal horn
Female	Spinal Cord Injury	Overhemisection model	Chronic		Thoracic	sagittal	CD11b	mrIL-12																				increase	7	increased locomotor recovery	lesion site
Female	Spinal Cord Injury	Severe contusive SCI	Chronic		Thoracic	transverse	Iba-1	Œ±5																				inflammatory microglia increase	unspecified	decreased motor dysfunction
Male	Spinal Cord Injury	Spinal cord contusion	Chronic		Lumbar	coronal	Iba-1	Flavopiridol			increase	49	increased mechanical allodynia	lesion site	decrease	49	suppressed mechanical allodynia	lesion site
Female	Spinal Cord Injury	Spinal Cord Contusion Injury		42	Lumbar	transverse	Iba-1	Rapamycin																increased	42	increased mechanical allodynia	superficial dorsal horn	decreased	42	decreased mechanical allodynia	superficial dorsal horn
Male	Spinal Cord Injury	Spinal Cord Contusion Injury	Acute	3	Thoracic		Iba-1	TMEM16F KO			increased	3	increased mechanical allodynia	lesion site	decreased		suppressed mechanical allodynia	lesion site
Female	Spinal Cord Injury	Spinal Transection	Chronic		Lumbar	transverse	Iba-1	Exercise	CFA																28	increased motor dysfunction	dorsal + ventral	unchanged	28		dorsal + ventral	increase	28	increased motor dysfunction	dorsal + ventral
Female	Spinal Cord Injury	Spinal Transection	Chronic		Lumbar	transverse	Iba-1	Exercise + CFA																				increase	28	decreased motor dysfunction	dorsal +ventral
Unspecified	Spinal Cord Injury	twy/twy mice	Chronic		Cervical		Other: iNOS, Arg-1	MK2 inhibitor (PF-3644022)																													increase	168	increased motor dysfunction		non-inflammatory microglia increase	168	decreased motor dysfunction
Female	Spinal Cord Injury		Chronic		Thoracic		Iba-1	SNX27 haploinsufficiency																increase	7	increased locomotor dysfunction		decrease	7	decreased locomotor dysfunction
Female	Spinal Cord Injury		Chronic		Thoracic	sagittal	Other: CX3CR1																	inflammatory microglia increase	3
Female	Spinal Cord Injury				Thoracic	transverse	Other: Iba1, P2Y12	Docosahexaenoic acid (DHA)	miR-124 Inhibitor																7		dorsal lesion centre	phagocytic microglia increase	7	suppressed neurological symptoms	dorsal lesion centre	phagocytic microglia decrease	7	compromised neurological recovery	dorsal lesion centre
Female	Spinal Cord Injury		Chronic		Thoracic		Iba-1	Lv-shPARP14																increase	7	increased locomotor dysfunction	ventral horn	inflammatory microglia increase	7	enhanced locomotor dysfunction	ventral horn
Female	Spinal Cord Injury		Chronic		Thoracic		Other: CD68	INI-0602																increase	28	increased motor dysfunction	dorsal horn	decrease	28	decreased motor dysfunction	dorsal horn
Female	Spinal Cord Injury		Chronic			transverse	Iba-1	Lysophosphatidic acid (LPA)																				increase	4		in and around the lesion site
Female	Spinal Cord Injury		Chronic		Thoracic	sagittal	Iba-1	BET inhibitor JQI 4 days	BET inhibitor JQI 20 days															increase	21	increased locomotor dysfunction	lesion site	no change	21	unchanged	lesion site	decrease	21	decreased locomotor dysfunction	lesion site
Female	Spinal Cord Injury		Chronic			sagittal; transverse	Other: CD11b, Iba1	rat anti-mouse IL-6 receptor monoclonal antibody MR16-1																increase	7			no change	7
Female	Spinal Cord Injury		Chronic				Iba-1
Female	Spinal Cord Injury		Chronic				Iba-1	M1 transplant	M2 transplant																28	normalised motor dysfunction	lesion site	increase	28	normalised motor dysfunction	lesion site	increase	28	normalised motor dysfunction	lesion site
Female	Spinal Cord Injury		Chronic		Thoracic	sagittal	CD11b	Minocycline																	7			decrease	7
Female	Spinal Cord Injury		Chronic		Thoracic		Iba-1	NEK7-siRNA																increase	3	increased motor dysfunction	lesion site	unchanged	3	unchanged	lesion site
Female	Spinal Cord Injury		Chronic		Thoracic	transverse	Iba-1	Th1	Th1 + IFN-Œ≥ KO																6	increased motor dysfunction	lesion site	increase	6	decreased motor dysfunction	lesion site	normalise	6	unchanged	lesion site
Female	Spinal Cord Injury		Chronic	28	Thoracic	sagittal	Other: CX3CR1	XMU-MP-1																				increase	14		lesion border
Female	Spinal Cord Injury		Chronic		Thoracic		Iba-1	5MTP																increase	3	increased locomotor dysfunction	lesion site	decrease	3	reduced locomotor dysfunction	lesion site
Female	Spinal Cord Injury		Chronic		Thoracic	transverse	CD11b	CX3CR1CreER/1Rosa26DTA																disease associated microglia increase	90	reduced motor dysfunction		disease associated microglia increase	90	increased motor dysfunction
Female	Spinal Cord Injury		Chronic		Thoracic		CD11b																	increase	7		at and around lesion centre
Female	Spinal Cord Injury		Chronic		Thoracic	transverse	CX3CR1-GFP mice	GW2580																increase	14	increased motor dysfunction	lesion site	decrease	14	motor function recovery	lesion site
Female	Spinal Cord Injury		Chronic		Thoracic		CD11b	VX-765			increase	7			non-inflammatory microglia increase	7									7
Female	Spinal Cord Injury		Chronic		Thoracic		CD11b	rIL-4	rIL-13		inflammatory microglia increase	3			non-inflammatory microglia increase	3			non-inflammatory microglia increase	3
Female	Spinal Cord Injury		Chronic		Thoracic	sagittal	Other: CX3CR1																	inflammatory microglia decrease	14
Female	Spinal Cord Injury				Thoracic	transverse	Other: Iba1, P2Y12	Docosahexaenoic acid (DHA) + miR-124 Inhibitor																				phagocytic microglia decrease	7	compromised neurological recover	lesion site
Female	Spinal Cord Injury		Chronic			sagittal; transverse	Other: CD11b, Iba1																	increase	14			decrease	14
Female	Spinal Cord Injury		Chronic		Thoracic	sagittal	CD11b	Minocycline																	14			decrease	14
Female	Spinal Cord Injury		Chronic	28	Thoracic	sagittal	Other: CX3CR1																					increase	28		lesion border
Female	Spinal Cord Injury		Chronic		Thoracic	transverse																		increase	42		at and around lesion site	inflammatory microglia decrease	42		at and around lesion site
Male	Spinal Cord Injury		Acute					lncRNA MEG3					increased locomotor dysfunction		non-inflammatory microglia increase		decreased locomotor dysfunction
Male	Spinal Cord Injury		Chronic					PD-1 KO							inflammatory microglia increase	14	increased locomotor dysfunction
Male	Spinal Cord Injury		Chronic		Thoracic	transverse		CD73 KO			increase	3	increased motor dysfunction		inflammatory microglia increase and non inflammatory decrease	3	increased motor dysfunction
Male	Spinal Cord Injury		Chronic		Thoracic		Other: iNOS, Arginine-1	Butylphthalide (3-n-butylphthalide or NBP)			increase	3			non-inflammatory microglia increase	3
Male	Spinal Cord Injury		Chronic		Cervical	sagittal; transverse	CD11b	chimeric spinal hyperostotic mice (ttw/ttw)							increase	18	increased mechanical allodynia
Male	Spinal Cord Injury		Chronic				Iba-1	Ex-4			increase	3	increase motor dysfunction		non-inflammatory microglia increase	3	decreased motor dysfunction
Male	Spinal Cord Injury		Chronic		Thoracic		CX3CR1-GFP mice				increase	3		in and around lesion site
Male	Spinal Cord Injury		Chronic		Thoracic			sh-NC AAV	sh-circPrkcsh AAV		inflammatory microglia increase	28	increased motor dysfunction		no change	28	unchanged		non-inflammatory microglia increase	28	decreased motor dysfunction
Male	Spinal Cord Injury		Chronic		Thoracic	sagittal; transverse	Other: OX-42	MMP-3 KO			increase	5		around lesion centre	decrease	5		around lesion centre
Male	Spinal Cord Injury		Chronic		Thoracic	coronal	CD11b	LPSx1 + IL4							non-inflammatory microglia increase	8
Male	Spinal Cord Injury		Chronic		Thoracic			LV-sh-KCNQ1OT1	LV-miR-589-5		inflammatory microglia increase	28	increased locomotor dysfunction		inflammatory microglia decrease	28	decreased locomotor dysfunction		inflammatory microglia decrease	28	decreased locomotor dysfunction
Male	Spinal Cord Injury		Chronic		Cervical	sagittal; transverse	CD11b								increase	24	increased mechanical allodynia
Male	Spinal Cord Injury		Chronic		Thoracic		CX3CR1-GFP mice				decrease	120		in and around lesion site
Male	Spinal Cord Injury		Chronic		Thoracic			LV-sh-KCNQ1OT1 + LV-NPTN							inflammatory microglia increase	28
Male & Female	Spinal Cord Injury		Chronic		Thoracic		Iba-1	Nitidine
Male & Female	Spinal Cord Injury		Chronic					LV-shNC	LV-shFHL2
Male & Female	Spinal Cord Injury		Chronic				Iba-1	Diphtheria toxin treated Foxp3-DTR mice	Diphtheria toxin treated Foxp3-DTR mice + SH-4-54															increase	7	increased motor dysfunction	lesion site	inflammatory microglia increase	7	increased motor dysfunction	lesion site	unchanged	7	improved motor dysfunction	lesion site
Unspecified	Spinal Cord Injury		Chronic			sagittal; transverse	Other: Iba-1, iNOS, Arg-1	AR KO																													no change	14	increased locomotor dysfunction	lesion site	no change	14	suppressed locomotor dysfunction	lesion site
Unspecified	Spinal Cord Injury		Chronic				Iba-1	PLX3397																													increase	21	increased motor dysfunction		decrease	21	unchanged
Unspecified	Spinal Cord Injury		Chronic			sagittal	Iba-1	Metformin (started day 3 post injury)	Metformin (started day 1 post injury)																												increase	14	increased motor dysfunction	lesion site	decrease	14	decreased motor dysfunction	lesion site	no change	14	unchanged	lesion site
Unspecified	Spinal Cord Injury			60		coronal	Other: IB-4	CSPG-DS	Xyloside																												increase	14	increased motor dysfunction	lesion site	decrease	14	decreased motor dysfunction	lesion site	increase	14	increased motor dysfunction	lesion site
Unspecified	Spinal Cord Injury		Chronic		Thoracic	coronal	CD11b	PCL-Minocycline NP	Minocycline																												increase	15		lesion site	decrease	15		lesion site	decrease	3		lesion site
Unspecified	Spinal Cord Injury		Chronic	63	Thoracic		CD11b	PCL-minocycline																													increase	7		lesion site	inflammatory microglia decrease	7		lesion site
Unspecified	Spinal Cord Injury		Chronic				Iba-1	PLX3397	photo-crosslinked gelatin hydrogel																												increase	14	increased motor dysfunction		decrease	14	unchanged		no change	14	unchanged
Unspecified	Spinal Cord Injury		Chronic	35	Thoracic	Other: Unspecified	Iba-1	Hemopexin (Hpx) knockout																																	Inflammatory microglia increase	4		lesion site
Unspecified	Spinal Cord Injury		Chronic		Thoracic	coronal	Other: Cx3cr1creER::R26-Td mice	PLX5622	PLX73086																												decrease	1		lesion site	decrease	1		lesion site	unchanged	1		lesion site
Unspecified	Spinal Cord Injury																																				inflammatory microglia increase	3
Unspecified	Spinal Cord Injury		Chronic			sagittal; transverse	Other: Iba-1, iNOS, Arg-1																														increase	3		lesion site	non-inflammatory microglia increase	3	unchanged	lesion site
Unspecified	Spinal Cord Injury		Chronic				Iba-1	PLX3397 + photo-crosslinked gelatin hydrogel																																	decrease	14	unchanged
Unspecified	Spinal Cord Injury		Chronic	35	Thoracic	Other: unspecified	Iba-1	Hemopexin (Hpx) knockout																																	Inflammatory microglia increase	7		lesion site
Unspecified	Spinal Cord Injury		Chronic		Thoracic	coronal	Other: Cx3cr1creER::R26-Td mice																														increase	14		lesion site	decrease	14		lesion site	unchanged	14
Unspecified	Spinal Cord Injury																																				inflammatory microglia increase	14
[truncated: 12 more columns]

## Sheet: Microglia Increase Data
Sex	Pain Type	Pain Model	Post Injury Change in microglia	Post Injury Time point of change (days)	Post Injury Change in pain behaviour	Post Injury Region of spinal cord	Post intervention 1 Change in microglia	Post intervention 1 Time point of change (days)	Post intervention 1 Change in pain behaviour	Post intervention 1 Region of spinal cord	Post intervention 2 Change in microglia	Post intervention 2 Time point of change (days)	Post intervention 2 Change in pain behaviour	Post intervention 2 Region of spinal cord									Day post injury	No. of studies with microglia increase	Percentage
Female		Inflammatory Pain Model	increase	7	increased mechanical allodynia	superficial dorsal horn																	7	68	0.267717
Female		Inflammatory Pain Model	increase	14	suppressed mechanical allodynia	superficial dorsal horn																	14	53	0.208661
Female	Chronic	Other: Cervical sympathetic trunk (CST)	increase	7			decrease	7									if male and female had different results, they were mentioned as separate entities						3	32	0.125984
Female	Chronic	Other: Complex regional pain syndrome (CRPS) Model	increase	8	increased mechanical allodynia	dorsal horn	decrease	8	suppressed mechanical allodynia	dorsal horn													21	16	0.0629921
Female	Chronic	Other: Multiple Sclerosis Model	increase	28	increased EAE severity		decrease	28	no change														28	15	0.0590551
Female	Chronic	Other: Multiple Sclerosis Model	increase	18	increased EAE severity		decrease	18	suppressed EAE severity														8	7
Female	Chronic	Other: Multiple Sclerosis Model	increase	28	increased neurobehavioral deficit		decrease	28	suppressed neurobehavioral deficit														5	6
Female	Chronic	Other: Multiple Sclerosis Model	increase	14	increased EAE progression		decrease	14	suppressed EAE progression														10	4
Female	Chronic	Other: Multiple Sclerosis Model	increase	21	increased EAE progression		decrease	21	suppressed EAE progression														9	3
Female		Other: Multiple Sclerosis Model					decrease	7	suppressed clinical EAE symptoms														12	3
Female		Other: Multiple Sclerosis Model					increase	36	increased death rate		decrease	36	decreased EAE progression										15	3
Female		Other: Multiple Sclerosis Model	increase	21	increased neurological dysfunction		decrease	21	suppressed clinical symptoms														24	3
Female		Other: Multiple Sclerosis Model					decrease	29	suppressed EAE disease course	anterolateral and poste- rior funiculus													30	3
Female	Chronic	Other: Multiple Sclerosis Model					increase	15	increased EAE progression														42	3
Female	Chronic	Other: Multiple Sclerosis Model	increase	21	increased EAE symptoms		decrease	21	suppressed EAE symptoms														18	2
Female		Other: Multiple Sclerosis Model	increase	40			non-inflammatory microglia increase	40	suppressed EAE clinical severity														35	2
Female		Other: Multiple Sclerosis Model	increase	24			non-inflammatory microglia increase	24	suppressed EAE symptoms														49	2
Female		Other: Multiple Sclerosis Model	increase	7			decrease	7	suppressed EAE clinical symptoms														54	2
Female	Chronic	Other: Multiple Sclerosis Model					decrease	16	reduced pathological signs														70	2
Female		Other: Multiple Sclerosis Model	increase	all time points (up to 30 days)	increased mechanical allodynia (6-16)																		84	2
Female		Other: Multiple Sclerosis Model					decrease	21	Delayed onset symptoms not not disease course														4	1
Female		Other: Multiple Sclerosis Model	increase	21			decrease	21	suppressed EAE symptoms		decrease	21	suppressed EAE symptoms										6	1
Female	Chronic	Other: Multiple Sclerosis Model	increase	28	increased mechanical allodynia		unchanged	28	maintained mechanical allodynia														11	1
Female	Chronic	Other: Multiple Sclerosis Model	increase	21	increased mechanical allodynia	dorsal horn	normalise	21	suppressed mechanical allodynia	dorsal horn													13	1
Female	Chronic	Other: Multiple sclerosis model	inflammatory microglia increase	14																			16	1
Female	Chronic	Other: Multiple sclerosis model	increase	196																			32	1
Female	Chronic	Other: Multiple Sclerosis Pain Model	increase	11	increased mechanical allodynia		decrease	11	unchanged														37	1
Female	Chronic	Other: Multiple Sclerosis Pain Model	increase	37	increased mechanical allodynia	dorsal horn	decrease	37	suppressed mechanical allodynia	dorsal horn													40	1
Female	Chronic	Other: Multiple Sclerosis Pain Model	increase	14	increased mechanical allodynia	dorsal horn	decrease	14	suppressed mechanical allodynia	dorsal horn													50	1
Female	Chronic	Other: Multiple Sclerosis Pain Model	increase	35	increased mechanical allodynia	dorsal horn	decrease	35	suppressed mechanical allodynia	dorsal horn													98	1
Female		Spinal Cord Injury	increase	7																			112	1
Female		Spinal Cord Injury	increase	28																			120	1
Female	Chronic	Spinal Cord Injury	increase	7		ipsilateral	increase	7		ipsilateral													121	1
Female		Spinal Cord Injury	increase	84		ipsilateral	decrease	84		ipsilateral													133	1
Female	Chronic	Spinal Cord Injury	increase	42	increased motor dysfunction	lesion site	decrease	42	unchanged	lesion site													150	1
Female	Chronic	Spinal Cord Injury					no change	7	unchanged	dorsal horn	no change	7	unchanged	dorsal horn									154	1
Female	Chronic	Spinal Cord Injury					non-inflammatory microglia increase	7	increased remyelination	dorsal horn													168	1
Female	Chronic	Spinal Cord Injury					increase	7	increased locomotor recovery	lesion site													196	1
Female	Chronic	Spinal Cord Injury					inflammatory microglia increase	unspecified	decreased motor dysfunction														517	1
Female		Spinal Cord Injury	increased	42	increased mechanical allodynia	superficial dorsal horn	decreased	42	decreased mechanical allodynia	superficial dorsal horn													0	1
Female	Chronic	Spinal Cord Injury		28	increased motor dysfunction	dorsal + ventral	unchanged	28		dorsal + ventral	increase	28	increased motor dysfunction	dorsal + ventral									not clarified	3
Female	Chronic	Spinal Cord Injury					increase	28	decreased motor dysfunction	dorsal +ventral														254
Female	Chronic	Spinal Cord Injury	increase	7	increased locomotor dysfunction		decrease	7	decreased locomotor dysfunction
Female	Chronic	Spinal Cord Injury	inflammatory microglia increase	3
Female		Spinal Cord Injury		7		dorsal lesion centre	phagocytic microglia increase	7	suppressed neurological symptoms	dorsal lesion centre	phagocytic microglia decrease	7	compromised neurological recovery	dorsal lesion centre
Female	Chronic	Spinal Cord Injury	increase	7	increased locomotor dysfunction	ventral horn	inflammatory microglia increase	7	enhanced locomotor dysfunction	ventral horn
Female	Chronic	Spinal Cord Injury	increase	28	increased motor dysfunction	dorsal horn	decrease	28	decreased motor dysfunction	dorsal horn
Female	Chronic	Spinal Cord Injury					increase	4		in and around the lesion site
Female	Chronic	Spinal Cord Injury	increase	21	increased locomotor dysfunction	lesion site	no change	21	unchanged	lesion site	decrease	21	decreased locomotor dysfunction	lesion site
Female	Chronic	Spinal Cord Injury	increase	7			no change	7
Female	Chronic	Spinal Cord Injury
Female	Chronic	Spinal Cord Injury		28	normalised motor dysfunction	lesion site	increase	28	normalised motor dysfunction	lesion site	increase	28	normalised motor dysfunction	lesion site
Female	Chronic	Spinal Cord Injury		7			decrease	7
Female	Chronic	Spinal Cord Injury	increase	3	increased motor dysfunction	lesion site	unchanged	3	unchanged	lesion site
Female	Chronic	Spinal Cord Injury		6	increased motor dysfunction	lesion site	increase	6	decreased motor dysfunction	lesion site	normalise	6	unchanged	lesion site
Female	Chronic	Spinal Cord Injury					increase	14		lesion border
Female	Chronic	Spinal Cord Injury	increase	3	increased locomotor dysfunction	lesion site	decrease	3	reduced locomotor dysfunction	lesion site
Female	Chronic	Spinal Cord Injury	disease associated microglia increase	90	reduced motor dysfunction		disease associated microglia increase	90	increased motor dysfunction
Female	Chronic	Spinal Cord Injury	increase	7		at and around lesion centre
Female	Chronic	Spinal Cord Injury	increase	14	increased motor dysfunction	lesion site	decrease	14	motor function recovery	lesion site
Female	Chronic	Spinal Cord Injury		7
Female	Chronic	Spinal Cord Injury
Female	Chronic	Spinal Cord Injury	inflammatory microglia decrease	14
Female		Spinal Cord Injury					phagocytic microglia decrease	7	compromised neurological recover	lesion site
Female	Chronic	Spinal Cord Injury	increase	14			decrease	14
Female	Chronic	Spinal Cord Injury		14			decrease	14
Female	Chronic	Spinal Cord Injury					increase	28		lesion border
Female	Chronic	Spinal Cord Injury	increase	42		at and around lesion site	inflammatory microglia decrease	42		at and around lesion site
Male	Chronic	Chemotherapy induced Neuropathic Pain Model	increase		increased nociceptive behaviour		decrease		suppressed nociceptive behaviour
Male	Chronic	Chemotherapy induced Neuropathic Pain Model	unchanged	7		dorsal horn
Male	Chronic	Chemotherapy induced Neuropathic Pain Model	unchanged	21		dorsal horn
Male	Chronic	Diabetes Neuropathic Pain Model	increase	28	increased mechanical allodynia		decrease	28	suppressed mechanical allodynia
Male	Chronic	Diabetes Neuropathic Pain Model	increase	7	increased mechanical allodynia		decrease	7	suppressed mechanical allodynia
[truncated: 284 more rows]

## Sheet: Data Sorted by Treatment
Sex	Pain Type	Pain Model	Post Injury Change in microglia	Post Injury Time point of change (days)	Post Injury Change in pain behaviour	Post Injury Region of spinal cord	Post intervention 1 Change in microglia	Post intervention 1 Time point of change (days)	Post intervention 1 Change in pain behaviour	Post intervention 1 Region of spinal cord	Post intervention 2 Change in microglia	Post intervention 2 Time point of change (days)	Post intervention 2 Change in pain behaviour	Post intervention 2 Region of spinal cord
[truncated: 359 more rows]
